# Supplementary material for: Pseudocitrobacter cyperus, a novel bacterial species recovered from Cyperus alternifolius in Egypt
Source: BMC Microbiol. 2025 Jan 14;25:20. doi: 10.1186/s12866-024-03710-w (PMC11731565; doi:10.1186/s12866-024-03710-w)
Supplement: Supplementary file 1 — Supplementary Material 1 [file 12866_2024_3710_MOESM1_ESM.xlsx]

## Sheet: Supplementary Table-1
Supplementary Table 1: Plant related genes detected in Pseudocitrobacter strains.
	Interaction and virulence factor type	Interaction and virulence factor name	Gene factor	Number of genes
				Cyp38ST	P. faecalis DSM27453T	P. faecalis RIT415	P. vendiensis CPO20170097T	P. corydidari G163CMT	P. anthropi CCM8478T
	Adhesion	Cellulose_synthase	PVF_00028	1	1	1	1	1	1
	Adhesion	Fimbrial	PVF_00046	35	24	26	28	34	31
	Adhesion	Haemagglutination_activity	PVF_00055	1	1	1	1	0	1
	Adhesion	Pilin	PVF_00080	3	5	5	3	3	5
	Adhesion	Usher	PVF_00110	15	10	12	13	15	13
	Adhesion	YadA	PVF_00116	1	0	0	1	0	0
	Adhesion	attC	PVF_00023	7	6	6	7	8	7
	Adhesion	attG	PVF_00024	3	3	4	3	3	5
	Detoxification	copA	PVF_00031	0	1	1	2	1	1
	Detoxification	dps	PVF_00040	4	4	4	6	4	4
	Detoxification	isothiocyanate_resistance	PVF_00062	7	6	6	6	6	6
	Detoxification	isothiocyanate_resistance	PVF_00063	5	4	4	6	5	4
	Detoxification	isothiocyanate_resistance	PVF_00064	2	2	2	2	2	2
	Detoxification	katB	PVF_00065	2	1	1	1	1	1
	Detoxification	katE	PVF_00066	2	1	1	1	1	1
	Detoxification	katG	PVF_00067	1	1	1	1	1	1
	Detoxification	pip	PVF_00081	12	13	13	13	14	12
	EPS	amylovoran	PVF_00003	5	4	4	4	4	4
	EPS	amylovoran	PVF_00004	1	1	1	1	1	1
	EPS	amylovoran	PVF_00005	18	14	17	17	14	14
	EPS	amylovoran	PVF_00006	8	6	7	8	7	8
	EPS	amylovoran	PVF_00007	8	6	7	8	7	8
	EPS	amylovoran	PVF_00008	6	5	3	4	5	3
	EPS	amylovoran	PVF_00009	6	5	3	4	5	3
	EPS	amylovoran	PVF_00010	1	1	1	1	1	1
	EPS	amylovoran	PVF_00011	1	1	2	1	1	2
	EPS	amylovoran	PVF_00012	2	1	1	2	2	1
	EPS	amylovoran	PVF_00013	1	1	1	1	1	1
	EPS	amylovoran	PVF_00014	1	1	1	1	1	1
	EPS	amylovoran	PVF_00016	2	3	3	3	2	2
	EPS	amylovoran	PVF_00017	0	1	1	0	0	1
	EPS	amylovoran	PVF_00018	1	1	1	1	1	1
	EPS	galU	PVF_00048	6	5	5	5	5	5
	EPS	gumH	PVF_00054	5	5	5	6	5	6
	Hormone	IAA	PVF_00057	1	1	1	1	1	1
	Hormone	IAA	PVF_00058	2	2	2	2	2	2
	Hormone	IAA	PVF_00060	6	6	6	6	6	6
	Hormone	IAA	PVF_00061	6	6	6	6	6	6
	Hormone	cytokinin_fas	PVF_00032	1	1	1	1	1	1
	Hormone	cytokinin_fas	PVF_00034	1	1	1	1	1	1
	Hormone	cytokinin_fas	PVF_00035	6	5	5	5	5	5
	Hormone	cytokinin_fas	PVF_00036	1	1	1	1	1	1
	Hormone	cytokinin_ipt	PVF_00038	1	1	1	1	1	1
	Hormone	cytokinin_ptz	PVF_00039	1	1	1	1	1	1
	Hormone	ethylene	PVF_00041	0	1	1	0	1	1
	Hormone	ethylene	PVF_00042	0	1	1	0	1	1
	Hormone	salycilic_hydroxylase	PVF_00085	15	12	12	13	14	12
	LPS	galU	PVF_00047	6	5	5	5	5	5
	LPS	rfb303	PVF_00084	2	2	2	2	2	2
	LPS	waaL	PVF_00111	1	1	1	1	1	1
	MDRs	ACR_tran	PVF_00002	5	4	4	6	5	4
	MDRs	MatE	PVF_00071	3	5	4	4	4	4
	MDRs	Multi_Drug_Res	PVF_00074	4	4	3	6	4	3
	MDRs	OEP	PVF_00075	9	9	8	10	9	10
	Metabolism	acnB	PVF_00001	1	1	1	1	1	1
	Metabolism	aroC	PVF_00019	1	1	1	1	1	1
	Metabolism	aroK	PVF_00020	3	3	3	3	3	3
	Metabolism	aroQ	PVF_00021	1	1	1	1	1	1
	Metabolism	asnB	PVF_00022	1	1	1	1	1	1
	Metabolism	citrate_transporter	PVF_00030	6	4	4	6	6	4
	Metabolism	glutamate_synthase_gltBD	PVF_00050	1	1	1	1	1	1
	Metabolism	glutamate_synthase_gltBD	PVF_00051	4	2	2	3	3	2
	Metabolism	mqo	PVF_00073	2	2	2	2	3	2
	Metabolism	purine_biosynthesis_purC	PVF_00082	1	1	1	1	1	1
	Metabolism	purine_biosynthesis_purD	PVF_00083	1	1	1	1	1	1
	Metabolism	trpCG	PVF_00108	6	6	6	7	7	6
	Metabolism	trpCG	PVF_00109	1	1	1	1	1	1
	Movement	motN	PVF_00072	5	4	4	4	4	4
	PCWDE	Glyco_hydro_28	PVF_00052	1	1	1	1	1	1
	PCWDE	lipA	PVF_00069	1	1	1	1	1	1
	PCWDE	pectin_methylesterase	PVF_00077	1	1	1	1	1	1
	PCWDE	peh-1	PVF_00078	1	1	1	1	1	1
	Pigment	zeaxanthin_diglucoside	PVF_00118	2	2	2	2	2	2
	Pigment	zeaxanthin_diglucoside	PVF_00121	1	2	2	2	2	2
	Pigment	zeaxanthin_diglucoside	PVF_00122	1	1	1	1	1	1
	Pigment	zeaxanthin_diglucoside	PVF_00123	3	3	5	5	7	4
	Protease	chpC	PVF_00029	4	5	4	4	4	4
	Protease	htrA	PVF_00056	3	3	3	3	3	3
	Toxin	syringomycin	PVF_00086	10	9	9	9	9	10
	Toxin	syringomycin	PVF_00087	18	14	17	17	14	14
	Toxin	syringomycin	PVF_00088	18	14	17	17	14	14
	Toxin	syringomycin	PVF_00089	1	1	1	1	1	1
	Toxin	syringomycin	PVF_00090	1	1	1	1	1	1
	Toxin	syringomycin	PVF_00091	13	14	14	13	16	14
	Toxin	syringomycin	PVF_00092	3	3	3	2	3	3
	Toxin	syringomycin	PVF_00093	1	0	0	0	0	0
	Toxin	syringopeptin	PVF_00094	1	1	1	1	1	1
	Toxin	syringopeptin	PVF_00095	1	1	1	1	1	1
	Toxin	tagetitoxin	PVF_00097	5	4	3	4	4	4
	Toxin	tagetitoxin	PVF_00098	2	2	2	2	2	2
	Toxin	toxoflavin	PVF_00101	1	1	1	1	1	1
	Toxin	toxoflavin	PVF_00102	1	1	1	1	1	1
	Toxin	toxoflavin	PVF_00103	54	61	59	63	70	60
	Toxin	toxoflavin	PVF_00104	1	1	1	1	1	1
	Toxin	toxoflavin	PVF_00106	1	1	1	1	1	1
	Volatiles	budB	PVF_00025	6	6	6	6	6	6

## Sheet: Supplementary Table-2
Supplementary Table 2: Pathway Modules identified in Cyp38S
	Pathway modules	Pathway modules2	All Modules	Unique Modules
	Carbohydrate metabolism	Central carbohydrate metabolism	M00001 Glycolysis (Embden-Meyerhof pathway), glucose => pyruvate (15) (complete 9/9)
			M00002 Glycolysis, core module involving three-carbon compounds (8) (complete 5/5)
			M00003 Gluconeogenesis, oxaloacetate => fructose-6P (12) (complete 7/7)
			M00307 Pyruvate oxidation, pyruvate => acetyl-CoA (4) (complete 1/1)
			M00009 Citrate cycle (TCA cycle, Krebs cycle) (21) (complete 8/8)
			M00010 Citrate cycle, first carbon oxidation, oxaloacetate => 2-oxoglutarate (4) (complete 3/3)
			M00011 Citrate cycle, second carbon oxidation, 2-oxoglutarate => oxaloacetate (17) (complete 5/5)
			M00004 Pentose phosphate pathway (Pentose phosphate cycle) (9) (complete 6/6)
			M00006 Pentose phosphate pathway, oxidative phase, glucose 6P => ribulose 5P (3) (complete 2/2)
			M00007 Pentose phosphate pathway, non-oxidative phase, fructose 6P => ribose 5P (4) (complete 4/4)
			M00005 PRPP biosynthesis, ribose 5P => PRPP (1) (complete 1/1)
			M00008 Entner-Doudoroff pathway, glucose-6P => glyceraldehyde-3P + pyruvate (4) (complete 4/4)
		Other carbohydrate metabolism	M00631 D-Galacturonate degradation (bacteria), D-galacturonate => pyruvate + D-glyceraldehyde 3P (5) (complete 5/5)
			M00061 D-Glucuronate degradation, D-glucuronate => pyruvate + D-glyceraldehyde 3P (6) (complete 5/5)
			M00632 Galactose degradation, Leloir pathway, galactose => alpha-D-glucose-1P (4) (complete 4/4)
			M00550 Ascorbate degradation, ascorbate => D-xylulose-5P (7) (complete 5/5)
			M00854 Glycogen biosynthesis, glucose-1P => glycogen/starch (4) (complete 2/2)
			M00855 Glycogen degradation, glycogen => glucose-6P (4) (complete 3/3)
			M00549 Nucleotide sugar biosynthesis, glucose => UDP-glucose (3) (complete 3/3)
			M00554 Nucleotide sugar biosynthesis, galactose => UDP-galactose (2) (complete 2/2)
			M00909 UDP-N-acetyl-D-glucosamine biosynthesis, prokaryotes, glucose => UDP-GlcNAc (5) (complete 5/5)
			M00761 Undecaprenylphosphate alpha-L-Ara4N biosynthesis, UDP-GlcA => undecaprenyl phosphate alpha-L-Ara4N (4) (complete 4/4)
			M00012 Glyoxylate cycle (6) (complete 5/5)
	Energy metabolism	Carbon fixation	M00168 CAM (Crassulacean acid metabolism), dark (2) (complete 2/2)
			M00579 Phosphate acetyltransferase-acetate kinase pathway, acetyl-CoA => acetate (2) (complete 2/2)
		Nitrogen metabolism	M00531 Assimilatory nitrate reduction, nitrate => ammonia (2) (complete 2/2)	M00531 Assimilatory nitrate reduction, nitrate => ammonia (2) (complete 2/2)
			M00530 Dissimilatory nitrate reduction, nitrate => ammonia (5) (complete 2/2)
		Sulfur metabolism	M00176 Assimilatory sulfate reduction, sulfate => H2S (6) (complete 2/2)
		ATP synthesis	M00144 NADH:quinone oxidoreductase, prokaryotes (13) (complete 1/1)
			M00149 Succinate dehydrogenase, prokaryotes (4) (complete 1/1)
			M00150 Fumarate reductase, prokaryotes (4) (complete 1/1)
			M00153 Cytochrome bd ubiquinol oxidase (3) (complete 1/1)
			M00417 Cytochrome o ubiquinol oxidase (4) (complete 1/1)
			M00157 F-type ATPase, prokaryotes and chloroplasts (8) (complete 1/1)
	Lipid metabolism	Fatty acid metabolism	M00082 Fatty acid biosynthesis, initiation (6) (complete 2/2)
			M00083 Fatty acid biosynthesis, elongation (6) (complete 1/1)
			M00086 beta-Oxidation, acyl-CoA synthesis (1) (complete 1/1)
			M00087 beta-Oxidation (5) (complete 3/3)
		Lipid metabolism	M00093 Phosphatidylethanolamine (PE) biosynthesis, PA => PS => PE (3) (complete 3/3)
	Nucleotide metabolism	Purine metabolism	M00048 De novo purine biosynthesis, PRPP + glutamine => IMP (11) (complete 8/8)
			M00049 Adenine ribonucleotide biosynthesis, IMP => ADP,ATP (4) (complete 4/4)
			M00050 Guanine ribonucleotide biosynthesis, IMP => GDP,GTP (4) (complete 4/4)
			M00053 Deoxyribonucleotide biosynthesis, ADP/GDP/CDP/UDP => dATP/dGTP/dCTP/dUTP (3) (complete 2/2)
			M00958 Adenine ribonucleotide degradation, AMP => Urate (10) (complete 3/3)
			M00959 Guanine ribonucleotide degradation, GMP => Urate (11) (complete 4/4)
		Pyrimidine metabolism	M00051 De novo pyrimidine biosynthesis, glutamine (+ PRPP) => UMP (8) (complete 3/3)
			M00052 Pyrimidine ribonucleotide biosynthesis, UMP => UDP/UTP,CDP/CTP (3) (complete 3/3)
			M00938 Pyrimidine deoxyribonucleotide biosynthesis, UDP => dTTP (6) (complete 5/5)
	Amino acid metabolism	Serine and threonine metabolism	M00020 Serine biosynthesis, glycerate-3P => serine (3) (complete 3/3)
			M00018 Threonine biosynthesis, aspartate => homoserine => threonine (6) (complete 5/5)
			M00621 Glycine cleavage system (3) (complete 3/3)
			M00555 Betaine biosynthesis, choline => betaine (2) (complete 1/1)
		Cysteine and methionine metabolism	M00021 Cysteine biosynthesis, serine => cysteine (2) (complete 2/2)
			M00017 Methionine biosynthesis, aspartate => homoserine => methionine (10) (complete 7/7)
		Branched-chain amino acid metabolism	M00019 Valine/isoleucine biosynthesis, pyruvate => valine / 2-oxobutanoate => isoleucine (6) (complete 4/4)
			M00570 Isoleucine biosynthesis, threonine => 2-oxobutanoate => isoleucine (7) (complete 5/5)
			M00432 Leucine biosynthesis, 2-oxoisovalerate => 2-oxoisocaproate (4) (complete 3/3)
		Lysine metabolism	M00016 Lysine biosynthesis, succinyl-DAP pathway, aspartate => lysine (11) (complete 9/9)
			M00956 Lysine degradation, bacteria, L-lysine => succinate (7) (complete 7/7)
		Arginine and proline metabolism	M00028 Ornithine biosynthesis, glutamate => ornithine (5) (complete 4/4)
			M00844 Arginine biosynthesis, ornithine => arginine (3) (complete 3/3)
			M00015 Proline biosynthesis, glutamate => proline (3) (complete 2/2)
			M00970 Proline degradation, proline => glutamate (1) (complete 1/1)
			M00879 Arginine succinyltransferase pathway, arginine => glutamate (5) (complete 5/5)	M00879 Arginine succinyltransferase pathway, arginine => glutamate (5) (complete 5/5)
		Polyamine biosynthesis	M00133 Polyamine biosynthesis, arginine => agmatine => putrescine => spermidine (4) (complete 4/4)
			M00136 GABA biosynthesis, prokaryotes, putrescine => GABA (4) (complete 4/4)
		Histidine metabolism	M00026 Histidine biosynthesis, PRPP => histidine (8) (complete 6/6)
		Aromatic amino acid metabolism	M00022 Shikimate pathway, phosphoenolpyruvate + erythrose-4P => chorismate (8) (complete 4/4)
			M00023 Tryptophan biosynthesis, chorismate => tryptophan (5) (complete 3/3)
			M00024 Phenylalanine biosynthesis, chorismate => phenylpyruvate => phenylalanine (3) (complete 2/2)
			M00025 Tyrosine biosynthesis, chorismate => HPP => tyrosine (3) (complete 2/2)
			M00533 Homoprotocatechuate degradation, homoprotocatechuate => 2-oxohept-3-enedioate (4) (complete 4/4)
		Other amino acid metabolism	M00118 Glutathione biosynthesis, glutamate => glutathione (2) (complete 2/2)
	Glycan metabolism	Lipopolysaccharide metabolism	M00060 KDO2-lipid A biosynthesis, Raetz pathway, LpxL-LpxM type (9) (complete 9/9)
			M00063 CMP-KDO biosynthesis (4) (complete 4/4)
			M00064 ADP-L-glycero-D-manno-heptose biosynthesis (4) (complete 5/5)
	Metabolism of cofactors and vitamins	Cofactor and vitamin metabolism	M00127 Thiamine biosynthesis, prokaryotes, AIR (+ DXP/tyrosine) => TMP/TPP (9) (complete 7/7)
			M00899 Thiamine salvage pathway, HMP/HET => TMP (3) (complete 2/2)
			M00125 Riboflavin biosynthesis, plants and bacteria, GTP => riboflavin/FMN/FAD (8) (complete 7/7)
			M00124 Pyridoxal-P biosynthesis, erythrose-4P => pyridoxal-P (6) (complete 6/6)
			M00115 NAD biosynthesis, aspartate => quinolinate => NAD (6) (complete 5/5)
			M00119 Pantothenate biosynthesis, valine/L-aspartate => pantothenate (5) (complete 5/5)
			M00120 Coenzyme A biosynthesis, pantothenate => CoA (4) (complete 3/3)
			M00572 Pimeloyl-ACP biosynthesis, BioC-BioH pathway, malonyl-ACP => pimeloyl-ACP (7) (complete 6/6)
			M00123 Biotin biosynthesis, pimeloyl-ACP/CoA => biotin (4) (complete 3/3)
			M00881 Lipoic acid biosynthesis, plants and bacteria, octanoyl-ACP => dihydrolipoyl-E2/H (2) (complete 2/2)
			M00126 Tetrahydrofolate biosynthesis, GTP => THF (8) (complete 5/5)
			M00880 Molybdenum cofactor biosynthesis, GTP => molybdenum cofactor (6) (complete 3/3)
			M00846 Siroheme biosynthesis, glutamyl-tRNA => siroheme (7) (complete 6/6)
			M00121 Heme biosynthesis, plants and bacteria, glutamate => heme (11) (complete 10/10)
			M00117 Ubiquinone biosynthesis, prokaryotes, chorismate (+ polyprenyl-PP) => ubiquinol (9) (complete 9/9)
			M00116 Menaquinone biosynthesis, chorismate (+ polyprenyl-PP) => menaquinol (9) (complete 9/9)
	Biosynthesis of terpenoids and polyketides	Terpenoid backbone biosynthesis	M00096 C5 isoprenoid biosynthesis, non-mevalonate pathway (8) (complete 8/8)
			M00364 C10-C20 isoprenoid biosynthesis, bacteria (2) (complete 2/2)
	Xenobiotics biodegradation	Aromatics degradation	M00551 Benzoate degradation, benzoate => catechol / methylbenzoate => methylcatechol (4) (complete 2/2)
			M00568 Catechol ortho-cleavage, catechol => 3-oxoadipate (4) (complete 4/4)
			M00878 Phenylacetate degradation, phenylaxetate => acetyl-CoA/succinyl-CoA (11) (complete 7/7)
			M00545 Trans-cinnamate degradation, trans-cinnamate => acetyl-CoA (11) (complete 6/6)
	Signature modules
	Gene set	Drug resistance	M00696 Multidrug resistance, efflux pump AcrEF-TolC (4) (complete 2/2)
	Module set	Metabolic capacity	M00615 Nitrate assimilation (4) (complete 2/2)
			M00616 Sulfate-sulfur assimilation (5) (complete 2/2)

## Sheet: Supplementary Table-3
	Supplementary Table 3: KO annotation of the unique Cyp38S proteins
	Protein Family	Subfamily	Predicted proteins	KO
	Protein families: metabolism	ko01000 Enzymes (360)	KJGJGIFF_04541_Shikimate_dehydrogenase_(NADP(+))	K00014
	Protein families: metabolism	ko01000 Enzymes (360)	KJGJGIFF_00529_Polyol:NADP_oxidoreductase,KJGJGIFF_02042_Mannitol_2-dehydrogenase	K00040
	Protein families: metabolism	ko01000 Enzymes (360)	KJGJGIFF_02445_3-oxoacyl-[acyl-carrier-protein]_reductase_FabG	K00059
	Protein families: metabolism	ko01000 Enzymes (360)	KJGJGIFF_00622_3-hydroxyadipyl-CoA_dehydrogenase	K00074
	Protein families: metabolism	ko01000 Enzymes (360)	KJGJGIFF_04605_UDP-N-acetylenolpyruvoylglucosamine_reductase	K00075
	Protein families: metabolism	ko01000 Enzymes (360)	KJGJGIFF_01592_2-dehydropantoate_2-reductase,KJGJGIFF_03588_2-dehydropantoate_2-reductase	K00077
	Protein families: metabolism	ko01000 Enzymes (360)	KJGJGIFF_02422_Putative_xanthine_dehydrogenase_molybdenum-binding_subunit_XdhA	K00087
	Protein families: metabolism	ko01000 Enzymes (360)	KJGJGIFF_02180_Galactitol_1-phosphate_5-dehydrogenase	K00094
	Protein families: metabolism	ko01000 Enzymes (360)	KJGJGIFF_01927_4-hydroxythreonine-4-phosphate_dehydrogenase	K00097
	Protein families: metabolism	ko01000 Enzymes (360)	KJGJGIFF_02895_Anaerobic_glycerol-3-phosphate_dehydrogenase_subunit_A	K00111
	Protein families: metabolism	ko01000 Enzymes (360)	KJGJGIFF_02894_Anaerobic_glycerol-3-phosphate_dehydrogenase_subunit_B	K00112
	Protein families: metabolism	ko01000 Enzymes (360)	KJGJGIFF_01736_NAD/NADP-dependent_betaine_aldehyde_dehydrogenase	K00130
	Protein families: metabolism	ko01000 Enzymes (360)	KJGJGIFF_00491_Aspartate-semialdehyde_dehydrogenase	K00133
	Protein families: metabolism	ko01000 Enzymes (360)	KJGJGIFF_00569_Gamma-aminobutyraldehyde_dehydrogenase	K00137
	Protein families: metabolism	ko01000 Enzymes (360)	KJGJGIFF_00638_NAD/NADP-dependent_betaine_aldehyde_dehydrogenase	K00146
	Protein families: metabolism	ko01000 Enzymes (360)	KJGJGIFF_01423_2,3-dihydro-2,3-dihydroxybenzoate_dehydrogenase	K00216
	Protein families: metabolism	ko01000 Enzymes (360)	KJGJGIFF_03679_Oxygen-dependent_coproporphyrinogen-III_oxidase	K00228
	Protein families: metabolism	ko01000 Enzymes (360)	KJGJGIFF_04232_Protoporphyrinogen_IX_dehydrogenase_[menaquinone]	K00230
	Protein families: metabolism	ko01000 Enzymes (360)	KJGJGIFF_02823_Acyl-CoA_dehydrogenase,_short-chain_specific	K00248
	Protein families: metabolism	ko01000 Enzymes (360)	KJGJGIFF_04338_Soluble_pyridine_nucleotide_transhydrogenase	K00322
	Protein families: metabolism	ko01000 Enzymes (360)	KJGJGIFF_04442_Na(+)-translocating_NADH-quinone_reductase_subunit_A	K00346
	Protein families: metabolism	ko01000 Enzymes (360)	KJGJGIFF_04444_Na(+)-translocating_NADH-quinone_reductase_subunit_C	K00348
	Protein families: metabolism	ko01000 Enzymes (360)	KJGJGIFF_00211_Nitric_oxide_reductase_FlRd-NAD(+)_reductase	K00361
	Protein families: metabolism	ko01000 Enzymes (360)	KJGJGIFF_03551_Nitrite_reductase_(NADH)_small_subunit	K00363
	Protein families: metabolism	ko01000 Enzymes (360)	KJGJGIFF_00256_Thioredoxin/glutathione_peroxidase_BtuE	K00432
	Protein families: metabolism	ko01000 Enzymes (360)	KJGJGIFF_01759_Non-heme_chloroperoxidase	K00433
	Protein families: metabolism	ko01000 Enzymes (360)	KJGJGIFF_00590_Protocatechuate_3,4-dioxygenase_alpha_chain	K00448
	Protein families: metabolism	ko01000 Enzymes (360)	KJGJGIFF_02347_p-cumate_2,3-dioxygenase_system,_ferredoxin--NAD(+)_reductase_component,KJGJGIFF_03601_3-phenylpropionate/cinnamic_acid_dioxygenase_ferredoxin--NAD(+)_reductase_component	K00529
	Protein families: metabolism	ko01000 Enzymes (360)	KJGJGIFF_03659_putative_protein_YfgD	K00537
	Protein families: metabolism	ko01000 Enzymes (360)	KJGJGIFF_01656_Homocysteine_S-methyltransferase	K00547
	Protein families: metabolism	ko01000 Enzymes (360)	KJGJGIFF_04258_5-methyltetrahydropteroyltriglutamate--homocysteine_methyltransferase	K00549
	Protein families: metabolism	ko01000 Enzymes (360)	KJGJGIFF_03151_DNA-cytosine_methyltransferase	K00558
	Protein families: metabolism	ko01000 Enzymes (360)	KJGJGIFF_00118_23S_rRNA_(guanine(745)-N(1))-methyltransferase	K00563
	Protein families: metabolism	ko01000 Enzymes (360)	KJGJGIFF_00395_Methylated-DNA--protein-cysteine_methyltransferase	K00567
	Protein families: metabolism	ko01000 Enzymes (360)	KJGJGIFF_00051_Chemotaxis_protein_methyltransferase,KJGJGIFF_03771_Chemotaxis_protein_methyltransferase	K00575
	Protein families: metabolism	ko01000 Enzymes (360)	KJGJGIFF_04535_Methionyl-tRNA_formyltransferase	K00604
	Protein families: metabolism	ko01000 Enzymes (360)	KJGJGIFF_02447_hypothetical_protein	K00647
	Protein families: metabolism	ko01000 Enzymes (360)	KJGJGIFF_01268_8-amino-7-oxononanoate_synthase,KJGJGIFF_03970_Putative_pyridoxal_phosphate-dependent_acyltransferase	K00652
	Protein families: metabolism	ko01000 Enzymes (360)	KJGJGIFF_01537_Maltose_O-acetyltransferase	K00661
	Protein families: metabolism	ko01000 Enzymes (360)	KJGJGIFF_00742_Arginine_N-succinyltransferase	K00673
	Protein families: metabolism	ko01000 Enzymes (360)	KJGJGIFF_00041_Trehalose-6-phosphate_synthase	K00697
	Protein families: metabolism	ko01000 Enzymes (360)	KJGJGIFF_03125_Nicotinate-nucleotide--dimethylbenzimidazole_phosphoribosyltransferase	K00768
	Protein families: metabolism	ko01000 Enzymes (360)	KJGJGIFF_02878_Ribonuclease_BN	K00784
	Protein families: metabolism	ko01000 Enzymes (360)	KJGJGIFF_01857_Polyamine_aminopropyltransferase	K00797
	Protein families: metabolism	ko01000 Enzymes (360)	KJGJGIFF_01127_Glutathione_S-transferase_GstB	K00799
	Protein families: metabolism	ko01000 Enzymes (360)	KJGJGIFF_01270_Adenosylmethionine-8-amino-7-oxononanoate_aminotransferase	K00833
	Protein families: metabolism	ko01000 Enzymes (360)	KJGJGIFF_00743_Succinylornithine_transaminase	K00840
	Protein families: metabolism	ko01000 Enzymes (360)	KJGJGIFF_01627_Fructokinase	K00847
	Protein families: metabolism	ko01000 Enzymes (360)	KJGJGIFF_03378_Xylulose_kinase	K00854
	Protein families: metabolism	ko01000 Enzymes (360)	KJGJGIFF_01877_Dephospho-CoA_kinase	K00859
	Protein families: metabolism	ko01000 Enzymes (360)	KJGJGIFF_02169_Glycerate_2-kinase,KJGJGIFF_02536_Glycerate_2-kinase	K00865
	Protein families: metabolism	ko01000 Enzymes (360)	KJGJGIFF_03421_2-dehydro-3-deoxygluconokinase	K00874
	Protein families: metabolism	ko01000 Enzymes (360)	KJGJGIFF_03010_Hydroxyethylthiazole_kinase	K00878
	Protein families: metabolism	ko01000 Enzymes (360)	KJGJGIFF_03365_L-xylulose/3-keto-L-gulonate_kinase	K00880
	Protein families: metabolism	ko01000 Enzymes (360)	KJGJGIFF_04251_hypothetical_protein	K00883
	Protein families: metabolism	ko01000 Enzymes (360)	KJGJGIFF_02258_N-acetylmannosamine_kinase	K00885
	Protein families: metabolism	ko01000 Enzymes (360)	KJGJGIFF_01632_Shikimate_kinase_2	K00891
	Protein families: metabolism	ko01000 Enzymes (360)	KJGJGIFF_04044_Diacylglycerol_kinase	K00901
	Protein families: metabolism	ko01000 Enzymes (360)	KJGJGIFF_01034_Tetraacyldisaccharide_4'-kinase	K00912
	Protein families: metabolism	ko01000 Enzymes (360)	KJGJGIFF_02414_Carbamate_kinase_1	K00926
	Protein families: metabolism	ko01000 Enzymes (360)	KJGJGIFF_00494_Lysine-sensitive_aspartokinase_3	K00928
	Protein families: metabolism	ko01000 Enzymes (360)	KJGJGIFF_01829_2-amino-4-hydroxy-6-hydroxymethyldihydropteridine_pyrophosphokinase	K00950
	Protein families: metabolism	ko01000 Enzymes (360)	KJGJGIFF_03063_Glucose-1-phosphate_thymidylyltransferase_2	K00973
	Protein families: metabolism	ko01000 Enzymes (360)	KJGJGIFF_01705_Glycerol-3-phosphate_cytidylyltransferase	K00980
	Protein families: metabolism	ko01000 Enzymes (360)	KJGJGIFF_03093_hypothetical_protein	K00981
	Protein families: metabolism	ko01000 Enzymes (360)	KJGJGIFF_03307_hypothetical_protein	K00986
	Protein families: metabolism	ko01000 Enzymes (360)	KJGJGIFF_03628_3-mercaptopyruvate_sulfurtransferase	K01011
	Protein families: metabolism	ko01000 Enzymes (360)	KJGJGIFF_04238_Arylsulfate_sulfotransferase_AssT	K01023
	Protein families: metabolism	ko01000 Enzymes (360)	KJGJGIFF_00402_3-oxoadipate_enol-lactonase_2	K01055
	Protein families: metabolism	ko01000 Enzymes (360)	KJGJGIFF_04257_Carboxymethylenebutenolidase	K01061
	Protein families: metabolism	ko01000 Enzymes (360)	KJGJGIFF_02958_S-formylglutathione_hydrolase_YeiG	K01070
	Protein families: metabolism	ko01000 Enzymes (360)	KJGJGIFF_00925_Glucose-1-phosphatase	K01085
	Protein families: metabolism	ko01000 Enzymes (360)	KJGJGIFF_00040_Trehalose-6-phosphate_phosphatase	K01087
	Protein families: metabolism	ko01000 Enzymes (360)	KJGJGIFF_03542_Phosphoglycolate_phosphatase	K01091
	Protein families: metabolism	ko01000 Enzymes (360)	KJGJGIFF_04101_Periplasmic_AppA_protein	K01093
	Protein families: metabolism	ko01000 Enzymes (360)	KJGJGIFF_00694_Phosphatidylglycerophosphatase_B	K01096
	Protein families: metabolism	ko01000 Enzymes (360)	KJGJGIFF_04099_hypothetical_protein	K01126
	Protein families: metabolism	ko01000 Enzymes (360)	KJGJGIFF_03876_N-acetylgalactosamine-6-O-sulfatase	K01130
	Protein families: metabolism	ko01000 Enzymes (360)	KJGJGIFF_04595_UvrABC_system_protein_B	K01153
	Protein families: metabolism	ko01000 Enzymes (360)	KJGJGIFF_04597_hypothetical_protein	K01154
	Protein families: metabolism	ko01000 Enzymes (360)	KJGJGIFF_01408_Ribonuclease_I	K01169
	Protein families: metabolism	ko01000 Enzymes (360)	KJGJGIFF_03369_Periplasmic_alpha-amylase	K01176
	Protein families: metabolism	ko01000 Enzymes (360)	KJGJGIFF_02109_Lysozyme_RrrD,KJGJGIFF_02716_hypothetical_protein,KJGJGIFF_03429_hypothetical_protein	K01185
	Protein families: metabolism	ko01000 Enzymes (360)	KJGJGIFF_01158_hypothetical_protein,KJGJGIFF_01620_Maltodextrin_glucosidase	K01187
	Protein families: metabolism	ko01000 Enzymes (360)	KJGJGIFF_01546_Beta-galactosidase,KJGJGIFF_02137_Beta-galactosidase	K01190
	Protein families: metabolism	ko01000 Enzymes (360)	KJGJGIFF_00159_Periplasmic_trehalase	K01194
	Protein families: metabolism	ko01000 Enzymes (360)	KJGJGIFF_01165_Aryl-phospho-beta-D-glucosidase_BglH	K01223
	Protein families: metabolism	ko01000 Enzymes (360)	KJGJGIFF_03829_Trehalose-6-phosphate_hydrolase	K01226
	Protein families: metabolism	ko01000 Enzymes (360)	KJGJGIFF_03397_DNA-3-methyladenine_glycosylase_1	K01246
	Protein families: metabolism	ko01000 Enzymes (360)	KJGJGIFF_03032_DNA-3-methyladenine_glycosylase_2	K01247
	Protein families: metabolism	ko01000 Enzymes (360)	KJGJGIFF_00524_Dipeptidyl_carboxypeptidase	K01284
	Protein families: metabolism	ko01000 Enzymes (360)	KJGJGIFF_00154_Murein_tetrapeptide_carboxypeptidase	K01297
	Protein families: metabolism	ko01000 Enzymes (360)	KJGJGIFF_00558_Thermostable_carboxypeptidase_1	K01299
	Protein families: metabolism	ko01000 Enzymes (360)	KJGJGIFF_01327_Pyrrolidone-carboxylate_peptidase	K01304
	Protein families: metabolism	ko01000 Enzymes (360)	KJGJGIFF_00090_Protease_2	K01354
	Protein families: metabolism	ko01000 Enzymes (360)	KJGJGIFF_02506_Protease_3	K01407
	Protein families: metabolism	ko01000 Enzymes (360)	KJGJGIFF_03750_Putative_amidase_AmiD	K01426
	Protein families: metabolism	ko01000 Enzymes (360)	KJGJGIFF_00677_Hippurate_hydrolase	K01451
	Protein families: metabolism	ko01000 Enzymes (360)	KJGJGIFF_00160_Allophanate_hydrolase	K01457
	Protein families: metabolism	ko01000 Enzymes (360)	KJGJGIFF_02415_D-phenylhydantoinase	K01464
	Protein families: metabolism	ko01000 Enzymes (360)	KJGJGIFF_03940_Beta-lactamase	K01467
	Protein families: metabolism	ko01000 Enzymes (360)	KJGJGIFF_00740_N-succinylarginine_dihydrolase	K01484
	Protein families: metabolism	ko01000 Enzymes (360)	KJGJGIFF_03243_Adenine_deaminase	K01486
	Protein families: metabolism	ko01000 Enzymes (360)	KJGJGIFF_02405_Guanine_deaminase	K01487
	Protein families: metabolism	ko01000 Enzymes (360)	KJGJGIFF_00982_Acylphosphatase	K01512
	Protein families: metabolism	ko01000 Enzymes (360)	KJGJGIFF_03288_CDP-diacylglycerol_pyrophosphatase	K01521
	Protein families: metabolism	ko01000 Enzymes (360)	KJGJGIFF_01966_Oxaloacetate_decarboxylase_alpha_chain	K01571
	Protein families: metabolism	ko01000 Enzymes (360)	KJGJGIFF_04225_Constitutive_ornithine_decarboxylase	K01581
	Protein families: metabolism	ko01000 Enzymes (360)	KJGJGIFF_00403_hypothetical_protein	K01607
	Protein families: metabolism	ko01000 Enzymes (360)	KJGJGIFF_01089_Low_specificity_L-threonine_aldolase	K01620
	Protein families: metabolism	ko01000 Enzymes (360)	KJGJGIFF_04252_2-dehydro-3-deoxy-6-phosphogalactonate_aldolase	K01631
	Protein families: metabolism	ko01000 Enzymes (360)	KJGJGIFF_01960_Citrate_lyase_alpha_chain	K01643
	Protein families: metabolism	ko01000 Enzymes (360)	KJGJGIFF_01961_Citrate_lyase_subunit_beta	K01644
	Protein families: metabolism	ko01000 Enzymes (360)	KJGJGIFF_00128_Aminodeoxychorismate_synthase_component_1	K01665
	Protein families: metabolism	ko01000 Enzymes (360)	KJGJGIFF_03217_Tryptophanase	K01667
	Protein families: metabolism	ko01000 Enzymes (360)	KJGJGIFF_01335_Deoxyribodipyrimidine_photo-lyase	K01669
	Protein families: metabolism	ko01000 Enzymes (360)	KJGJGIFF_04220_Carbonic_anhydrase_1	K01673
	Protein families: metabolism	ko01000 Enzymes (360)	KJGJGIFF_00293_Fumarase_D	K01675
	Protein families: metabolism	ko01000 Enzymes (360)	KJGJGIFF_00380_Fumarate_hydratase_class_II	K01679
	Protein families: metabolism	ko01000 Enzymes (360)	KJGJGIFF_01970_3-isopropylmalate_dehydratase_large_subunit	K01681
	Protein families: metabolism	ko01000 Enzymes (360)	KJGJGIFF_00624_2,3-dehydroadipyl-CoA_hydratase	K01692
	Protein families: metabolism	ko01000 Enzymes (360)	KJGJGIFF_02277_3-isopropylmalate_dehydratase_large_subunit_1	K01703
	Protein families: metabolism	ko01000 Enzymes (360)	KJGJGIFF_02276_3-isopropylmalate_dehydratase_small_subunit_1	K01704
	Protein families: metabolism	ko01000 Enzymes (360)	KJGJGIFF_03062_dTDP-glucose_4,6-dehydratase	K01710
	Protein families: metabolism	ko01000 Enzymes (360)	KJGJGIFF_04284_Uroporphyrinogen-III_synthase	K01719
	Protein families: metabolism	ko01000 Enzymes (360)	KJGJGIFF_00175_2-methylcitrate_dehydratase	K01720
	Protein families: metabolism	ko01000 Enzymes (360)	KJGJGIFF_04221_Cyanate_hydratase	K01725
	Protein families: metabolism	ko01000 Enzymes (360)	KJGJGIFF_01558_N-(2-amino-2-carboxyethyl)-L-glutamate_synthase	K01738
	Protein families: metabolism	ko01000 Enzymes (360)	KJGJGIFF_02417_Diaminopropionate_ammonia-lyase	K01751
	Protein families: metabolism	ko01000 Enzymes (360)	KJGJGIFF_03236_D-serine_dehydratase	K01753
	Protein families: metabolism	ko01000 Enzymes (360)	KJGJGIFF_00344_Lactoylglutathione_lyase	K01759
	Protein families: metabolism	ko01000 Enzymes (360)	KJGJGIFF_00152_Alanine_racemase,_catabolic	K01775
	Protein families: metabolism	ko01000 Enzymes (360)	KJGJGIFF_02794_Fatty_acid_oxidation_complex_subunit_alpha	K01782
	Protein families: metabolism	ko01000 Enzymes (360)	KJGJGIFF_01286_Aldose_1-epimerase,KJGJGIFF_03610_putative_protein_YphB	K01785
	Protein families: metabolism	ko01000 Enzymes (360)	KJGJGIFF_02259_Putative_N-acetylmannosamine-6-phosphate_2-epimerase	K01788
	Protein families: metabolism	ko01000 Enzymes (360)	KJGJGIFF_00378_Mannose-6-phosphate_isomerase	K01809
	Protein families: metabolism	ko01000 Enzymes (360)	KJGJGIFF_00422_Tautomerase_PptA	K01821
	Protein families: metabolism	ko01000 Enzymes (360)	KJGJGIFF_02399_Isopentenyl-diphosphate_Delta-isomerase	K01823
	Protein families: metabolism	ko01000 Enzymes (360)	KJGJGIFF_04143_5-carboxymethyl-2-hydroxymuconate_Delta-isomerase	K01826
	Protein families: metabolism	ko01000 Enzymes (360)	KJGJGIFF_00401_3-carboxy-cis,cis-muconate_cycloisomerase	K01857
	Protein families: metabolism	ko01000 Enzymes (360)	KJGJGIFF_00359_Tyrosine--tRNA_ligase	K01866
	Protein families: metabolism	ko01000 Enzymes (360)	KJGJGIFF_00176_Acetyl-coenzyme_A_synthetase	K01908
	Protein families: metabolism	ko01000 Enzymes (360)	KJGJGIFF_01963_[Citrate_[pro-3S]-lyase]_ligase	K01910
	Protein families: metabolism	ko01000 Enzymes (360)	KJGJGIFF_01266_ATP-dependent_dethiobiotin_synthetase_BioD_1	K01935
	Protein families: metabolism	ko01000 Enzymes (360)	KJGJGIFF_00161_Carbamoyl-phosphate_synthase_large_chain	K01941
	Protein families: metabolism	ko01000 Enzymes (360)	KJGJGIFF_04496_Phosphoribosylamine--glycine_ligase	K01945
	Protein families: metabolism	ko01000 Enzymes (360)	KJGJGIFF_00914_hypothetical_protein	K01951
	Protein families: metabolism	ko01000 Enzymes (360)	KJGJGIFF_03302_DNA_ligase_B	K01972
	Protein families: metabolism	ko01000 Enzymes (360)	KJGJGIFF_01824_RNA_2',3'-cyclic_phosphodiesterase	K01975
	Protein families: metabolism	ko01000 Enzymes (360)	KJGJGIFF_01276_Vitamin_B12_import_ATP-binding_protein_BtuD	K02017
	Protein families: metabolism	ko01000 Enzymes (360)	KJGJGIFF_01913_Thiamine_import_ATP-binding_protein_ThiQ	K02062
	Protein families: metabolism	ko01000 Enzymes (360)	KJGJGIFF_01267_Malonyl-[acyl-carrier_protein]_O-methyltransferase	K02169
	Protein families: metabolism	ko01000 Enzymes (360)	KJGJGIFF_03514_Pimeloyl-[acyl-carrier_protein]_methyl_ester_esterase	K02170
	Protein families: metabolism	ko01000 Enzymes (360)	KJGJGIFF_01943_Crotonobetaine/carnitine--CoA_ligase	K02182
	Protein families: metabolism	ko01000 Enzymes (360)	KJGJGIFF_00973_Cytochrome_c_biogenesis_ATP-binding_export_protein_CcmA	K02193
	Protein families: metabolism	ko01000 Enzymes (360)	KJGJGIFF_01386_Adenosylcobalamin/alpha-ribazole_phosphatase	K02226
	Protein families: metabolism	ko01000 Enzymes (360)	KJGJGIFF_03123_Bifunctional_adenosylcobalamin_biosynthesis_protein_CobU	K02231
	Protein families: metabolism	ko01000 Enzymes (360)	KJGJGIFF_03122_Cobyric_acid_synthase	K02232
	Protein families: metabolism	ko01000 Enzymes (360)	KJGJGIFF_03124_Adenosylcobinamide-GDP_ribazoletransferase	K02233
	Protein families: metabolism	ko01000 Enzymes (360)	KJGJGIFF_02550_Siroheme_synthase,KJGJGIFF_03550_Siroheme_synthase	K02302
	Protein families: metabolism	ko01000 Enzymes (360)	KJGJGIFF_01384_DNA_polymerase_III_subunit_delta	K02340
	Protein families: metabolism	ko01000 Enzymes (360)	KJGJGIFF_00831_DNA_polymerase_III_subunit_delta'	K02341
	Protein families: metabolism	ko01000 Enzymes (360)	KJGJGIFF_01426_Isochorismate_synthase_EntC	K02361
	Protein families: metabolism	ko01000 Enzymes (360)	KJGJGIFF_01438_Enterobactin_synthase_component_D,KJGJGIFF_02655_hypothetical_protein	K02362
	Protein families: metabolism	ko01000 Enzymes (360)	KJGJGIFF_01709_Flagellum-specific_ATP_synthase,KJGJGIFF_03776_Flagellum-specific_ATP_synthase	K02412
	Protein families: metabolism	ko01000 Enzymes (360)	KJGJGIFF_00192_Release_factor_glutamine_methyltransferase	K02493
	Protein families: metabolism	ko01000 Enzymes (360)	KJGJGIFF_04501_Type_4_prepilin-like_proteins_leader_peptide-processing_enzyme	K02506
	Protein families: metabolism	ko01000 Enzymes (360)	KJGJGIFF_04369_1,4-dihydroxy-2-naphthoate_octaprenyltransferase	K02548
	Protein families: metabolism	ko01000 Enzymes (360)	KJGJGIFF_02880_Isochorismate_synthase_MenF	K02552
	Protein families: metabolism	ko01000 Enzymes (360)	KJGJGIFF_00834_Aminodeoxychorismate_lyase	K02619
	Protein families: metabolism	ko01000 Enzymes (360)	KJGJGIFF_02177_PTS_system_galactitol-specific_EIIA_component,KJGJGIFF_04323_Multiphosphoryl_transfer_protein_1	K02773
	Protein families: metabolism	ko01000 Enzymes (360)	KJGJGIFF_02178_PTS_system_galactitol-specific_EIIB_component,KJGJGIFF_04322_PTS_system_galactitol-specific_EIIB_component	K02774
	Protein families: metabolism	ko01000 Enzymes (360)	KJGJGIFF_01952_hypothetical_protein	K02793
	Protein families: metabolism	ko01000 Enzymes (360)	KJGJGIFF_01053_hypothetical_protein,KJGJGIFF_04017_Ascorbate-specific_PTS_system_EIIA_component	K02821
	Protein families: metabolism	ko01000 Enzymes (360)	KJGJGIFF_01103_Ascorbate-specific_PTS_system_EIIB_component	K02822
	Protein families: metabolism	ko01000 Enzymes (360)	KJGJGIFF_03326_Lipopolysaccharide_heptosyltransferase_1	K02841
	Protein families: metabolism	ko01000 Enzymes (360)	KJGJGIFF_03325_hypothetical_protein	K02847
	Protein families: metabolism	ko01000 Enzymes (360)	KJGJGIFF_03319_Lipopolysaccharide_core_heptose(I)_kinase_RfaP	K02848
	Protein families: metabolism	ko01000 Enzymes (360)	KJGJGIFF_03362_L-ribulose-5-phosphate_4-epimerase_SgbE,KJGJGIFF_04319_5-(methylthio)ribulose-1-phosphate_aldolase	K03077
	Protein families: metabolism	ko01000 Enzymes (360)	KJGJGIFF_01652_Alpha-ketoglutarate-dependent_taurine_dioxygenase	K03119
	Protein families: metabolism	ko01000 Enzymes (360)	KJGJGIFF_01370_3-demethoxyubiquinol_3-hydroxylase	K03184
	Protein families: metabolism	ko01000 Enzymes (360)	KJGJGIFF_01105_23S_rRNA_(uracil(747)-C(5))-methyltransferase_RlmC	K03212
	Protein families: metabolism	ko01000 Enzymes (360)	KJGJGIFF_02538_23S_rRNA_(uracil(1939)-C(5))-methyltransferase_RlmD	K03215
	Protein families: metabolism	ko01000 Enzymes (360)	KJGJGIFF_01493_UDP-2,3-diacylglucosamine_hydrolase	K03269
	Protein families: metabolism	ko01000 Enzymes (360)	KJGJGIFF_03320_hypothetical_protein	K03278
	Protein families: metabolism	ko01000 Enzymes (360)	KJGJGIFF_03760_Catechol_1,2-dioxygenase	K03381
	Protein families: metabolism	ko01000 Enzymes (360)	KJGJGIFF_00047_Chemotaxis_protein_CheA,KJGJGIFF_04545_Chemotaxis_protein_CheA	K03407
	Protein families: metabolism	ko01000 Enzymes (360)	KJGJGIFF_03770_Protein-glutamate_methylesterase/protein-glutamine_glutaminase	K03412
	Protein families: metabolism	ko01000 Enzymes (360)	KJGJGIFF_04596_putative_type_I_restriction_enzymeP_M_protein	K03427
	Protein families: metabolism	ko01000 Enzymes (360)	KJGJGIFF_02807_Erythronate-4-phosphate_dehydrogenase	K03473
	Protein families: metabolism	ko01000 Enzymes (360)	KJGJGIFF_00728_Chitooligosaccharide_deacetylase_ChbG	K03478
	Protein families: metabolism	ko01000 Enzymes (360)	KJGJGIFF_04534_Ribosomal_RNA_small_subunit_methyltransferase_B	K03500
	Protein families: metabolism	ko01000 Enzymes (360)	KJGJGIFF_04604_Bifunctional_ligase/repressor_BirA	K03524
	Protein families: metabolism	ko01000 Enzymes (360)	KJGJGIFF_04391_L-rhamnose_mutarotase	K03534
	Protein families: metabolism	ko01000 Enzymes (360)	KJGJGIFF_01880_8-oxo-dGTP_diphosphatase	K03574
	Protein families: metabolism	ko01000 Enzymes (360)	KJGJGIFF_04228_Adenine_DNA_glycosylase	K03575
	Protein families: metabolism	ko01000 Enzymes (360)	KJGJGIFF_01823_ATP-dependent_RNA_helicase_HrpB	K03579
	Protein families: metabolism	ko01000 Enzymes (360)	KJGJGIFF_02508_RecBCD_enzyme_subunit_RecD	K03581
	Protein families: metabolism	ko01000 Enzymes (360)	KJGJGIFF_02507_RecBCD_enzyme_subunit_RecB	K03582
	Protein families: metabolism	ko01000 Enzymes (360)	KJGJGIFF_00117_Peptidoglycan_D,D-transpeptidase_FtsI	K03587
	Protein families: metabolism	ko01000 Enzymes (360)	KJGJGIFF_03643_Exodeoxyribonuclease_7_large_subunit	K03601
	Protein families: metabolism	ko01000 Enzymes (360)	KJGJGIFF_00147_Disulfide_bond_formation_protein_B	K03611
	Protein families: metabolism	ko01000 Enzymes (360)	KJGJGIFF_01255_Molybdopterin_synthase_catalytic_subunit,KJGJGIFF_04122_Protein_YebF	K03635
	Protein families: metabolism	ko01000 Enzymes (360)	KJGJGIFF_01391_Endolytic_peptidoglycan_transglycosylase_RlpA	K03642
	Protein families: metabolism	ko01000 Enzymes (360)	KJGJGIFF_02090_G/U_mismatch-specific_DNA_glycosylase	K03649
	Protein families: metabolism	ko01000 Enzymes (360)	KJGJGIFF_02059_3',5'-cyclic_adenosine_monophosphate_phosphodiesterase_CpdA	K03651
	Protein families: metabolism	ko01000 Enzymes (360)	KJGJGIFF_00498_Aminopyrimidine_aminohydrolase	K03707
	Protein families: metabolism	ko01000 Enzymes (360)	KJGJGIFF_03144_FAD:protein_FMN_transferase	K03734
	Protein families: metabolism	ko01000 Enzymes (360)	KJGJGIFF_04423_Molybdenum_cofactor_guanylyltransferase	K03752
	Protein families: metabolism	ko01000 Enzymes (360)	KJGJGIFF_01261_Phosphoethanolamine_transferase_EptA	K03760
	Protein families: metabolism	ko01000 Enzymes (360)	KJGJGIFF_01758_Catalase	K03781
	Protein families: metabolism	ko01000 Enzymes (360)	KJGJGIFF_00274_3-dehydroquinate_dehydratase	K03785
	Protein families: metabolism	ko01000 Enzymes (360)	KJGJGIFF_01871_1,6-anhydro-N-acetylmuramyl-L-alanine_amidase_AmpD	K03806
	Protein families: metabolism	ko01000 Enzymes (360)	KJGJGIFF_02243_Biosynthetic_peptidoglycan_transglycosylase	K03814
	Protein families: metabolism	ko01000 Enzymes (360)	KJGJGIFF_02004_Molybdopterin_adenylyltransferase	K03831
	Protein families: metabolism	ko01000 Enzymes (360)	KJGJGIFF_03437_NADH_dehydrogenase-like_protein	K03885
	Protein families: metabolism	ko01000 Enzymes (360)	KJGJGIFF_00449_Peroxiredoxin_OsmC	K04063
	Protein families: metabolism	ko01000 Enzymes (360)	KJGJGIFF_01151_Choline_trimethylamine-lyase_activating_enzyme,KJGJGIFF_02573_Benzylsuccinate_synthase_activating_enzyme	K04069
	Protein families: metabolism	ko01000 Enzymes (360)	KJGJGIFF_01780_tRNA(Ile)-lysidine_synthase	K04075
	Protein families: metabolism	ko01000 Enzymes (360)	KJGJGIFF_03727_Indole-3-pyruvate_decarboxylase	K04103
	Protein families: metabolism	ko01000 Enzymes (360)	KJGJGIFF_00349_Superoxide_dismutase_[Cu-Zn]	K04565
	Protein families: metabolism	ko01000 Enzymes (360)	KJGJGIFF_02540_Nucleoside_triphosphate_pyrophosphohydrolase	K04765
	Protein families: metabolism	ko01000 Enzymes (360)	KJGJGIFF_00616_Pyridoxine_4-dehydrogenase	K05275
	Protein families: metabolism	ko01000 Enzymes (360)	KJGJGIFF_03630_Penicillin-binding_protein_1C	K05367
	Protein families: metabolism	ko01000 Enzymes (360)	KJGJGIFF_01326_Endonuclease_8	K05522
	Protein families: metabolism	ko01000 Enzymes (360)	KJGJGIFF_00739_Succinylglutamate_desuccinylase	K05526
	Protein families: metabolism	ko01000 Enzymes (360)	KJGJGIFF_00435_2-halobenzoate_1,2-dioxygenase_small_subunit	K05550
	Protein families: metabolism	ko01000 Enzymes (360)	KJGJGIFF_03995_Ribose_1,5-bisphosphate_phosphokinase_PhnN	K05774
	Protein families: metabolism	ko01000 Enzymes (360)	KJGJGIFF_03566_hypothetical_protein	K05812
	Protein families: metabolism	ko01000 Enzymes (360)	KJGJGIFF_02995_Glycine_betaine_uptake_system_ATP-binding_protein_YehX	K05847
	Protein families: metabolism	ko01000 Enzymes (360)	KJGJGIFF_00960_PEP-dependent_dihydroxyacetone_kinase,_dihydroxyacetone-binding_subunit_DhaK,KJGJGIFF_04314_PEP-dependent_dihydroxyacetone_kinase,_dihydroxyacetone-binding_subunit_DhaK,KJGJGIFF_04318_PEP-dependent_dihydroxyacetone_kinase,_dihydroxyacetone-binding_subunit_DhaK	K05878
	Protein families: metabolism	ko01000 Enzymes (360)	KJGJGIFF_00961_PEP-dependent_dihydroxyacetone_kinase,_ADP-binding_subunit_DhaL,KJGJGIFF_04315_PEP-dependent_dihydroxyacetone_kinase,_ADP-binding_subunit_DhaL,KJGJGIFF_04317_PEP-dependent_dihydroxyacetone_kinase,_ADP-binding_subunit_DhaL	K05879
	Protein families: metabolism	ko01000 Enzymes (360)	KJGJGIFF_00962_PEP-dependent_dihydroxyacetone_kinase,_phosphoryl_donor_subunit_DhaM	K05881
	Protein families: metabolism	ko01000 Enzymes (360)	KJGJGIFF_00275_Quinate/shikimate_dehydrogenase	K05887
	Protein families: metabolism	ko01000 Enzymes (360)	KJGJGIFF_04146_Homoprotocatechuate_catabolism_bifunctional_isomerase/decarboxylase	K05921
	Protein families: metabolism	ko01000 Enzymes (360)	KJGJGIFF_01959_Apo-citrate_lyase_phosphoribosyl-dephospho-CoA_transferase	K05964
	Protein families: metabolism	ko01000 Enzymes (360)	KJGJGIFF_01958_2-(5''-triphosphoribosyl)-3'-dephosphocoenzyme-A_synthase	K05966
	Protein families: metabolism	ko01000 Enzymes (360)	KJGJGIFF_01440_Putative_glutamate--cysteine_ligase_2	K06048
	Protein families: metabolism	ko01000 Enzymes (360)	KJGJGIFF_00257_Vitamin_B12_import_ATP-binding_protein_BtuD	K06074
	Protein families: metabolism	ko01000 Enzymes (360)	KJGJGIFF_00976_Gluconate_2-dehydrogenase_subunit_3	K06152
	Protein families: metabolism	ko01000 Enzymes (360)	KJGJGIFF_03990_Alpha-D-ribose_1-methylphosphonate_5-triphosphate_synthase_subunit_PhnI	K06164
	Protein families: metabolism	ko01000 Enzymes (360)	KJGJGIFF_03988_Alpha-D-ribose_1-methylphosphonate_5-triphosphate_synthase_subunit_PhnG	K06166
	Protein families: metabolism	ko01000 Enzymes (360)	KJGJGIFF_00947_Dual-specificity_RNA_pseudouridine_synthase_RluA	K06177
	Protein families: metabolism	ko01000 Enzymes (360)	KJGJGIFF_00481_Glyoxal_reductase	K06221
	Protein families: metabolism	ko01000 Enzymes (360)	KJGJGIFF_01212_hypothetical_protein	K06223
	Protein families: metabolism	ko01000 Enzymes (360)	KJGJGIFF_00741_N-succinylglutamate_5-semialdehyde_dehydrogenase	K06447
	Protein families: metabolism	ko01000 Enzymes (360)	KJGJGIFF_01956_Glucose-6-phosphate_isomerase,KJGJGIFF_01957_Glucose-6-phosphate_isomerase	K06859
	Protein families: metabolism	ko01000 Enzymes (360)	KJGJGIFF_02527_NADPH-dependent_7-cyano-7-deazaguanine_reductase	K06879
	Protein families: metabolism	ko01000 Enzymes (360)	KJGJGIFF_00902_hypothetical_protein	K06911
	Protein families: metabolism	ko01000 Enzymes (360)	KJGJGIFF_01496_tRNA_2-selenouridine_synthase	K06917
	Protein families: metabolism	ko01000 Enzymes (360)	KJGJGIFF_03668_tRNA(Met)_cytidine_acetyltransferase_TmcA	K06957
	Protein families: metabolism	ko01000 Enzymes (360)	KJGJGIFF_01228_Ribosomal_RNA_large_subunit_methyltransferase_F	K06970
	Protein families: metabolism	ko01000 Enzymes (360)	KJGJGIFF_01074_CRISPR-associated_nuclease/helicase_Cas3_subtype_I-F/YPEST	K07012
	Protein families: metabolism	ko01000 Enzymes (360)	KJGJGIFF_03157_Mannosyl-3-phosphoglycerate_phosphatase	K07026
	Protein families: metabolism	ko01000 Enzymes (360)	KJGJGIFF_00833_Endolytic_murein_transglycosylase	K07082
	Protein families: metabolism	ko01000 Enzymes (360)	KJGJGIFF_02411_Molybdenum_cofactor_cytidylyltransferase	K07141
	Protein families: metabolism	ko01000 Enzymes (360)	KJGJGIFF_04106_Serine/threonine-protein_kinase_toxin_HipA	K07154
	Protein families: metabolism	ko01000 Enzymes (360)	KJGJGIFF_01330_5-oxoprolinase_subunit_A	K07160
	Protein families: metabolism	ko01000 Enzymes (360)	KJGJGIFF_01436_Enterochelin_esterase	K07214
	Protein families: metabolism	ko01000 Enzymes (360)	KJGJGIFF_02130_NADPH-dependent_ferric-chelate_reductase	K07229
	Protein families: metabolism	ko01000 Enzymes (360)	KJGJGIFF_00952_4-aminobutyrate_aminotransferase_GabT	K07250
	Protein families: metabolism	ko01000 Enzymes (360)	KJGJGIFF_00313_Thiamine_kinase	K07251
	Protein families: metabolism	ko01000 Enzymes (360)	KJGJGIFF_03745_Undecaprenyl_phosphate-alpha-4-amino-4-deoxy-L-arabinose_arabinosyl_transferase	K07264
	Protein families: metabolism	ko01000 Enzymes (360)	KJGJGIFF_00543_Putative_dimethyl_sulfoxide_reductase_chain_YnfE	K07309
	Protein families: metabolism	ko01000 Enzymes (360)	KJGJGIFF_03833_6-phosphogluconolactonase	K07404
	Protein families: metabolism	ko01000 Enzymes (360)	KJGJGIFF_04540_Threonylcarbamoyl-AMP_synthase	K07566
	Protein families: metabolism	ko01000 Enzymes (360)	KJGJGIFF_02845_Dihydroneopterin_triphosphate_2'-epimerase	K07589
	Protein families: metabolism	ko01000 Enzymes (360)	KJGJGIFF_00382_Sensor_protein_RstB	K07639
	Protein families: metabolism	ko01000 Enzymes (360)	KJGJGIFF_02015_Sensor_protein_CreC	K07641
	Protein families: metabolism	ko01000 Enzymes (360)	KJGJGIFF_03712_Sensor_protein_CzcS	K07644
	Protein families: metabolism	ko01000 Enzymes (360)	KJGJGIFF_02054_Sensor_protein_QseC	K07645
	Protein families: metabolism	ko01000 Enzymes (360)	KJGJGIFF_01968_Sensor_histidine_kinase_CitA	K07700
	Protein families: metabolism	ko01000 Enzymes (360)	KJGJGIFF_03146_Sensor_histidine_kinase_DcuS	K07701
	Protein families: metabolism	ko01000 Enzymes (360)	KJGJGIFF_01154_Sugar_phosphatase_YbiV	K07757
	Protein families: metabolism	ko01000 Enzymes (360)	KJGJGIFF_03741_UDP-4-amino-4-deoxy-L-arabinose--oxoglutarate_aminotransferase	K07806
	Protein families: metabolism	ko01000 Enzymes (360)	KJGJGIFF_00767_Nicotinamidase	K08281
	Protein families: metabolism	ko01000 Enzymes (360)	KJGJGIFF_00088_Formate-dependent_phosphoribosylglycinamide_formyltransferase	K08289
	Protein families: metabolism	ko01000 Enzymes (360)	KJGJGIFF_02175_D-tagatose-1,6-bisphosphate_aldolase_subunit_GatY	K08302
	Protein families: metabolism	ko01000 Enzymes (360)	KJGJGIFF_00757_CTP_pyrophosphohydrolase	K08320
	Protein families: metabolism	ko01000 Enzymes (360)	KJGJGIFF_00536_Starvation-sensing_protein_RspB	K08322
	Protein families: metabolism	ko01000 Enzymes (360)	KJGJGIFF_00537_D-galactonate_dehydratase_family_member_RspA	K08323
	Protein families: metabolism	ko01000 Enzymes (360)	KJGJGIFF_00511_Succinate_semialdehyde_dehydrogenase_[NAD(P)+]_Sad	K08324
	Protein families: metabolism	ko01000 Enzymes (360)	KJGJGIFF_02882_2-succinyl-6-hydroxy-2,4-cyclohexadiene-1-carboxylate_synthase	K08680
	Protein families: metabolism	ko01000 Enzymes (360)	KJGJGIFF_00106_Free_methionine-R-sulfoxide_reductase	K08968
	Protein families: metabolism	ko01000 Enzymes (360)	KJGJGIFF_00260_Protein_adenylyltransferase_SelO	K08997
	Protein families: metabolism	ko01000 Enzymes (360)	KJGJGIFF_02031_Polysialic_acid_transport_ATP-binding_protein_KpsT	K09689
	Protein families: metabolism	ko01000 Enzymes (360)	KJGJGIFF_02388_hypothetical_protein	K09900
	Protein families: metabolism	ko01000 Enzymes (360)	KJGJGIFF_03743_Bifunctional_polymyxin_resistance_protein_ArnA	K10011
	Protein families: metabolism	ko01000 Enzymes (360)	KJGJGIFF_02950_Pyrimidine-specific_ribonucleoside_hydrolase_RihB	K10213
	Protein families: metabolism	ko01000 Enzymes (360)	KJGJGIFF_03546_Fructoselysine_3-epimerase	K10709
	Protein families: metabolism	ko01000 Enzymes (360)	KJGJGIFF_03545_Fructoselysine_6-kinase	K10710
	Protein families: metabolism	ko01000 Enzymes (360)	KJGJGIFF_02907_Bifunctional_transcriptional_activator/DNA_repair_enzyme_Ada	K10778
	Protein families: metabolism	ko01000 Enzymes (360)	KJGJGIFF_04202_Nickel_import_ATP-binding_protein_NikE	K10824
	Protein families: metabolism	ko01000 Enzymes (360)	KJGJGIFF_03248_PTS_system_N-acetylmuramic_acid-specific_EIIBC_component	K11192
	Protein families: metabolism	ko01000 Enzymes (360)	KJGJGIFF_01398_Deaminated_glutathione_amidase	K11206
	Protein families: metabolism	ko01000 Enzymes (360)	KJGJGIFF_00103_Ribosomal_RNA_small_subunit_methyltransferase_F	K11392
	Protein families: metabolism	ko01000 Enzymes (360)	KJGJGIFF_03591_tRNA-specific_adenosine_deaminase	K11991
	Protein families: metabolism	ko01000 Enzymes (360)	KJGJGIFF_00597_Cytochrome_b561	K12262
	Protein families: metabolism	ko01000 Enzymes (360)	KJGJGIFF_02410_Putative_oxidoreductase_YgfK	K12527
	Protein families: metabolism	ko01000 Enzymes (360)	KJGJGIFF_04294_TDP-N-acetylfucosamine:lipid_II_N-acetylfucosaminyltransferase	K12582
	Protein families: metabolism	ko01000 Enzymes (360)	KJGJGIFF_02892_2-keto-3-deoxy-L-rhamnonate_aldolase	K12660
	Protein families: metabolism	ko01000 Enzymes (360)	KJGJGIFF_02890_L-rhamnonate_dehydratase	K12661
	Protein families: metabolism	ko01000 Enzymes (360)	KJGJGIFF_00899_Glyoxylate/hydroxypyruvate_reductase_A	K12972
	Protein families: metabolism	ko01000 Enzymes (360)	KJGJGIFF_03065_dTDP-3-amino-3,6-dideoxy-alpha-D-galactopyranose_3-N-acetyltransferase	K13018
	Protein families: metabolism	ko01000 Enzymes (360)	KJGJGIFF_01138_Isoaspartyl_peptidase	K13051
	Protein families: metabolism	ko01000 Enzymes (360)	KJGJGIFF_00715_Diguanylate_cyclase_DgcZ,KJGJGIFF_00799_Diguanylate_cyclase_DgcP	K13069
	Protein families: metabolism	ko01000 Enzymes (360)	KJGJGIFF_02421_hypothetical_protein	K13479
	Protein families: metabolism	ko01000 Enzymes (360)	KJGJGIFF_04151_Delta(1)-pyrroline-2-carboxylate/Delta(1)-piperideine-2-carboxylate_reductase	K13609
	Protein families: metabolism	ko01000 Enzymes (360)	KJGJGIFF_04585_Phosphoribosyl-dephospho-CoA_transferase	K13934
	Protein families: metabolism	ko01000 Enzymes (360)	KJGJGIFF_03356_Alcohol_dehydrogenase_2	K13954
	Protein families: metabolism	ko01000 Enzymes (360)	KJGJGIFF_00471_NADP-dependent_alcohol_dehydrogenase_C_2,KJGJGIFF_00482_NADP-dependent_alcohol_dehydrogenase_C_2,KJGJGIFF_00489_putative_formaldehyde_dehydrogenase_AdhA	K13979
	Protein families: metabolism	ko01000 Enzymes (360)	KJGJGIFF_01418_Methionine_aminotransferase	K14287
	Protein families: metabolism	ko01000 Enzymes (360)	KJGJGIFF_01855_Blue_copper_oxidase_CueO	K14588
	Protein families: metabolism	ko01000 Enzymes (360)	KJGJGIFF_03572_tRNA1(Val)_(adenine(37)-N6)-methyltransferase	K15460
	Protein families: metabolism	ko01000 Enzymes (360)	KJGJGIFF_02803_tRNA_5-methylaminomethyl-2-thiouridine_biosynthesis_bifunctional_protein_MnmC	K15461
	Protein families: metabolism	ko01000 Enzymes (360)	KJGJGIFF_04130_Unsaturated_rhamnogalacturonyl_hydrolase_YesR	K15532
	Protein families: metabolism	ko01000 Enzymes (360)	KJGJGIFF_00926_Aliphatic_sulfonates_import_ATP-binding_protein_SsuB	K15555
	Protein families: metabolism	ko01000 Enzymes (360)	KJGJGIFF_04201_Nickel_import_ATP-binding_protein_NikD	K15587
	Protein families: metabolism	ko01000 Enzymes (360)	KJGJGIFF_01475_putative_manganese-dependent_inorganic_pyrophosphatase	K15986
	Protein families: metabolism	ko01000 Enzymes (360)	KJGJGIFF_02946_Pseudouridine_kinase	K16328
	Protein families: metabolism	ko01000 Enzymes (360)	KJGJGIFF_02947_Pseudouridine-5'-phosphate_glycosidase	K16329
	Protein families: metabolism	ko01000 Enzymes (360)	KJGJGIFF_00245_ATP-dependent_6-phosphofructokinase_isozyme_2	K16370
	Protein families: metabolism	ko01000 Enzymes (360)	KJGJGIFF_04297_dTDP-fucosamine_acetyltransferase	K16704
	Protein families: metabolism	ko01000 Enzymes (360)	KJGJGIFF_00582_Tellurite_methyltransferase	K16868
	Protein families: metabolism	ko01000 Enzymes (360)	KJGJGIFF_02968_NAD-dependent_dihydropyrimidine_dehydrogenase_subunit_PreT	K17722
	Protein families: metabolism	ko01000 Enzymes (360)	KJGJGIFF_02080_Inorganic_triphosphatase	K18446
	Protein families: metabolism	ko01000 Enzymes (360)	KJGJGIFF_03592_Membrane-bound_lytic_murein_transglycosylase_F	K18691
	Protein families: metabolism	ko01000 Enzymes (360)	KJGJGIFF_01658_50S_ribosomal_protein_L16_3-hydroxylase	K18850
	Protein families: metabolism	ko01000 Enzymes (360)	KJGJGIFF_00704_Corrinoid_adenosyltransferase	K19221
	Protein families: metabolism	ko01000 Enzymes (360)	KJGJGIFF_00281_1,4-dihydroxy-2-naphthoyl-CoA_hydrolase	K19222
	Protein families: metabolism	ko01000 Enzymes (360)	KJGJGIFF_03886_Quinone_oxidoreductase_2	K19267
	Protein families: metabolism	ko01000 Enzymes (360)	KJGJGIFF_02856_Hexitol_phosphatase_A	K19270
	Protein families: metabolism	ko01000 Enzymes (360)	KJGJGIFF_01122_Putative_undecaprenyl-diphosphatase_YbjG	K19302
	Protein families: metabolism	ko01000 Enzymes (360)	KJGJGIFF_03100_putative_propionate_kinase	K19697
	Protein families: metabolism	ko01000 Enzymes (360)	KJGJGIFF_00273_Acetate_CoA-transferase_YdiF	K19709
	Protein families: metabolism	ko01000 Enzymes (360)	KJGJGIFF_00666_L-Ala-D/L-Glu_epimerase	K19802
	Protein families: metabolism	ko01000 Enzymes (360)	KJGJGIFF_02933_Lipid_A_1-diphosphate_synthase	K19803
	Protein families: metabolism	ko01000 Enzymes (360)	KJGJGIFF_03060_N-acetyl-alpha-D-glucosaminyl-diphospho-ditrans,octacis-undecaprenol_4-epimerase	K19997
	Protein families: metabolism	ko01000 Enzymes (360)	KJGJGIFF_01967_Oxaloacetate_decarboxylase_beta_chain	K20509
	Protein families: metabolism	ko01000 Enzymes (360)	KJGJGIFF_03416_Endoglucanase	K20542
	Protein families: metabolism	ko01000 Enzymes (360)	KJGJGIFF_01120_5-amino-6-(5-phospho-D-ribitylamino)uracil_phosphatase_YbjI	K20861
	Protein families: metabolism	ko01000 Enzymes (360)	KJGJGIFF_02820_(R)-phenyllactyl-CoA_dehydratase_alpha_subunit	K20903
	Protein families: metabolism	ko01000 Enzymes (360)	KJGJGIFF_00663_putative_signaling_protein	K21023
	Protein families: metabolism	ko01000 Enzymes (360)	KJGJGIFF_00753_Thiosulfate_sulfurtransferase_YnjE	K21028
	Protein families: metabolism	ko01000 Enzymes (360)	KJGJGIFF_03033_putative_diguanylate_cyclase_DgcE	K21084
	Protein families: metabolism	ko01000 Enzymes (360)	KJGJGIFF_03156_putative_diguanylate_cyclase_DgcQ	K21085
	Protein families: metabolism	ko01000 Enzymes (360)	KJGJGIFF_01670_Cyclic_di-GMP_phosphodiesterase_PdeH,KJGJGIFF_03422_Cyclic_di-GMP_phosphodiesterase_PdeH	K21086
	Protein families: metabolism	ko01000 Enzymes (360)	KJGJGIFF_00125_putative_cyclic_di-GMP_phosphodiesterase_PdeD	K21090
	Protein families: metabolism	ko01000 Enzymes (360)	KJGJGIFF_00450_Alkylsulfatase	K22303
	Protein families: metabolism	ko01000 Enzymes (360)	KJGJGIFF_02043_L-galactonate-5-dehydrogenase	K23007
	Protein families: metabolism	ko01000 Enzymes (360)	KJGJGIFF_01331_5-oxoprolinase_subunit_C	K23124
	Protein families: metabolism	ko01000 Enzymes (360)	KJGJGIFF_01431_Ferric_enterobactin_transport_ATP-binding_protein_FepC	K23188
	Protein families: metabolism	ko01000 Enzymes (360)	KJGJGIFF_02819_(R)-phenyllactate_dehydratase_activator	K23876
	Protein families: metabolism	ko01000 Enzymes (360)	KJGJGIFF_03925_Bifunctional_NAD(P)H-hydrate_repair_enzyme_Nnr	K23997
	Protein families: metabolism	ko01000 Enzymes (360)	KJGJGIFF_03235_Anaerobic_sulfatase-maturating_enzyme,KJGJGIFF_03877_Anaerobic_sulfatase-maturating_enzyme	K24118
	Protein families: metabolism	ko01000 Enzymes (360)	KJGJGIFF_01474_Putative_alkyl/aryl-sulfatase_YjcS,KJGJGIFF_03999_Putative_alkyl/aryl-sulfatase_YjcS	K25227
	Protein families: metabolism	ko01000 Enzymes (360)	KJGJGIFF_00813_putative_cyclic_di-GMP_phosphodiesterase_PdeG,KJGJGIFF_01543_putative_cyclic_di-GMP_phosphodiesterase_PdeB,KJGJGIFF_01544_putative_cyclic_di-GMP_phosphodiesterase_PdeB,KJGJGIFF_02931_putative_cyclic_di-GMP_phosphodiesterase_PdeN,KJGJGIFF_03694_putative_cyclic_di-GMP_phosphodiesterase_PdeG	K26148
	Protein families: metabolism	ko01000 Enzymes (360)	KJGJGIFF_03648_Cyclic_di-GMP_phosphodiesterase_PdeF,KJGJGIFF_03722_putative_cyclic_di-GMP_phosphodiesterase_PdeA	K26149
	Protein families: metabolism	ko01000 Enzymes (360)	KJGJGIFF_00295_hypothetical_protein	K26400
	Protein families: metabolism	ko01000 Enzymes (360)	KJGJGIFF_02475_hypothetical_protein	K26933
	Protein families: metabolism	ko01001 Protein kinases (8)	KJGJGIFF_00047_Chemotaxis_protein_CheA,KJGJGIFF_04545_Chemotaxis_protein_CheA	K03407
	Protein families: metabolism	ko01001 Protein kinases (8)	KJGJGIFF_04106_Serine/threonine-protein_kinase_toxin_HipA	K07154
	Protein families: metabolism	ko01001 Protein kinases (8)	KJGJGIFF_00382_Sensor_protein_RstB	K07639
	Protein families: metabolism	ko01001 Protein kinases (8)	KJGJGIFF_02015_Sensor_protein_CreC	K07641
	Protein families: metabolism	ko01001 Protein kinases (8)	KJGJGIFF_03712_Sensor_protein_CzcS	K07644
	Protein families: metabolism	ko01001 Protein kinases (8)	KJGJGIFF_02054_Sensor_protein_QseC	K07645
	Protein families: metabolism	ko01001 Protein kinases (8)	KJGJGIFF_01968_Sensor_histidine_kinase_CitA	K07700
	Protein families: metabolism	ko01001 Protein kinases (8)	KJGJGIFF_03146_Sensor_histidine_kinase_DcuS	K07701
	Protein families: metabolism	ko01002 Peptidases and inhibitors (20)	KJGJGIFF_00524_Dipeptidyl_carboxypeptidase	K01284
	Protein families: metabolism	ko01002 Peptidases and inhibitors (20)	KJGJGIFF_00154_Murein_tetrapeptide_carboxypeptidase	K01297
	Protein families: metabolism	ko01002 Peptidases and inhibitors (20)	KJGJGIFF_00558_Thermostable_carboxypeptidase_1	K01299
	Protein families: metabolism	ko01002 Peptidases and inhibitors (20)	KJGJGIFF_01327_Pyrrolidone-carboxylate_peptidase	K01304
	Protein families: metabolism	ko01002 Peptidases and inhibitors (20)	KJGJGIFF_00090_Protease_2	K01354
	Protein families: metabolism	ko01002 Peptidases and inhibitors (20)	KJGJGIFF_02506_Protease_3	K01407
	Protein families: metabolism	ko01002 Peptidases and inhibitors (20)	KJGJGIFF_00677_Hippurate_hydrolase	K01451
	Protein families: metabolism	ko01002 Peptidases and inhibitors (20)	KJGJGIFF_00914_hypothetical_protein	K01951
	Protein families: metabolism	ko01002 Peptidases and inhibitors (20)	KJGJGIFF_04501_Type_4_prepilin-like_proteins_leader_peptide-processing_enzyme	K02506
	Protein families: metabolism	ko01002 Peptidases and inhibitors (20)	KJGJGIFF_00145_Protein_UmuD	K03503
	Protein families: metabolism	ko01002 Peptidases and inhibitors (20)	KJGJGIFF_01013_hypothetical_protein	K03568
	Protein families: metabolism	ko01002 Peptidases and inhibitors (20)	KJGJGIFF_00765_Protease_4	K04773
	Protein families: metabolism	ko01002 Peptidases and inhibitors (20)	KJGJGIFF_00702_putative_protease_SohB	K04774
	Protein families: metabolism	ko01002 Peptidases and inhibitors (20)	KJGJGIFF_03629_Alpha-2-macroglobulin	K06894
	Protein families: metabolism	ko01002 Peptidases and inhibitors (20)	KJGJGIFF_03134_Protein_MtfA	K09933
	Protein families: metabolism	ko01002 Peptidases and inhibitors (20)	KJGJGIFF_01138_Isoaspartyl_peptidase	K13051
	Protein families: metabolism	ko01002 Peptidases and inhibitors (20)	KJGJGIFF_01747_Toxin_RTX-I_translocation_ATP-binding_protein	K13409
	Protein families: metabolism	ko01002 Peptidases and inhibitors (20)	KJGJGIFF_03126_putative_L,D-transpeptidase_ErfK/SrfK	K16291
	Protein families: metabolism	ko01002 Peptidases and inhibitors (20)	KJGJGIFF_01675_hypothetical_protein	K19303
	Protein families: metabolism	ko01002 Peptidases and inhibitors (20)	KJGJGIFF_01024_putative_L,D-transpeptidase_YcbB	K21470
	Protein families: metabolism	ko01003 Glycosyltransferases (6)	KJGJGIFF_00041_Trehalose-6-phosphate_synthase	K00697
	Protein families: metabolism	ko01003 Glycosyltransferases (6)	KJGJGIFF_02243_Biosynthetic_peptidoglycan_transglycosylase	K03814
	Protein families: metabolism	ko01003 Glycosyltransferases (6)	KJGJGIFF_03630_Penicillin-binding_protein_1C	K05367
	Protein families: metabolism	ko01003 Glycosyltransferases (6)	KJGJGIFF_04294_TDP-N-acetylfucosamine:lipid_II_N-acetylfucosaminyltransferase	K12582
	Protein families: metabolism	ko01003 Glycosyltransferases (6)	KJGJGIFF_03047_putative_glycosyltransferase	K13683
	Protein families: metabolism	ko01003 Glycosyltransferases (6)	KJGJGIFF_03045_hypothetical_protein	K13684
	Protein families: metabolism	ko01005 Lipopolysaccharide biosynthesis proteins (16)	KJGJGIFF_01034_Tetraacyldisaccharide_4'-kinase	K00912
	Protein families: metabolism	ko01005 Lipopolysaccharide biosynthesis proteins (16)	KJGJGIFF_01433_Lipopolysaccharide_1,6-galactosyltransferase	K02840
	Protein families: metabolism	ko01005 Lipopolysaccharide biosynthesis proteins (16)	KJGJGIFF_03326_Lipopolysaccharide_heptosyltransferase_1	K02841
	Protein families: metabolism	ko01005 Lipopolysaccharide biosynthesis proteins (16)	KJGJGIFF_03325_hypothetical_protein	K02847
	Protein families: metabolism	ko01005 Lipopolysaccharide biosynthesis proteins (16)	KJGJGIFF_03319_Lipopolysaccharide_core_heptose(I)_kinase_RfaP	K02848
	Protein families: metabolism	ko01005 Lipopolysaccharide biosynthesis proteins (16)	KJGJGIFF_03322_Lipopolysaccharide_core_heptose(II)_kinase_RfaY	K02850
	Protein families: metabolism	ko01005 Lipopolysaccharide biosynthesis proteins (16)	KJGJGIFF_01493_UDP-2,3-diacylglucosamine_hydrolase	K03269
	Protein families: metabolism	ko01005 Lipopolysaccharide biosynthesis proteins (16)	KJGJGIFF_03321_hypothetical_protein	K03276
	Protein families: metabolism	ko01005 Lipopolysaccharide biosynthesis proteins (16)	KJGJGIFF_03320_hypothetical_protein	K03278
	Protein families: metabolism	ko01005 Lipopolysaccharide biosynthesis proteins (16)	KJGJGIFF_01261_Phosphoethanolamine_transferase_EptA	K03760
	Protein families: metabolism	ko01005 Lipopolysaccharide biosynthesis proteins (16)	KJGJGIFF_03745_Undecaprenyl_phosphate-alpha-4-amino-4-deoxy-L-arabinose_arabinosyl_transferase	K07264
	Protein families: metabolism	ko01005 Lipopolysaccharide biosynthesis proteins (16)	KJGJGIFF_03323_hypothetical_protein	K12981
	Protein families: metabolism	ko01005 Lipopolysaccharide biosynthesis proteins (16)	KJGJGIFF_03331_Undecaprenyl-phosphate_4-deoxy-4-formamido-L-arabinose_transferase	K19354
	Protein families: metabolism	ko01005 Lipopolysaccharide biosynthesis proteins (16)	KJGJGIFF_02933_Lipid_A_1-diphosphate_synthase	K19803
	Protein families: metabolism	ko01005 Lipopolysaccharide biosynthesis proteins (16)	KJGJGIFF_03060_N-acetyl-alpha-D-glucosaminyl-diphospho-ditrans,octacis-undecaprenol_4-epimerase	K19997
	Protein families: metabolism	ko01005 Lipopolysaccharide biosynthesis proteins (16)	KJGJGIFF_04607_Prophage_bactoprenol_glucosyl_transferase,KJGJGIFF_04609_Prophage_bactoprenol_glucosyl_transferase	K20534
	Protein families: metabolism	ko01011 Peptidoglycan biosynthesis and degradation proteins (14)	KJGJGIFF_04605_UDP-N-acetylenolpyruvoylglucosamine_reductase	K00075
	Protein families: metabolism	ko01011 Peptidoglycan biosynthesis and degradation proteins (14)	KJGJGIFF_00154_Murein_tetrapeptide_carboxypeptidase	K01297
	Protein families: metabolism	ko01011 Peptidoglycan biosynthesis and degradation proteins (14)	KJGJGIFF_00152_Alanine_racemase,_catabolic	K01775
	Protein families: metabolism	ko01011 Peptidoglycan biosynthesis and degradation proteins (14)	KJGJGIFF_00117_Peptidoglycan_D,D-transpeptidase_FtsI	K03587
	Protein families: metabolism	ko01011 Peptidoglycan biosynthesis and degradation proteins (14)	KJGJGIFF_01391_Endolytic_peptidoglycan_transglycosylase_RlpA	K03642
	Protein families: metabolism	ko01011 Peptidoglycan biosynthesis and degradation proteins (14)	KJGJGIFF_01871_1,6-anhydro-N-acetylmuramyl-L-alanine_amidase_AmpD	K03806
	Protein families: metabolism	ko01011 Peptidoglycan biosynthesis and degradation proteins (14)	KJGJGIFF_02243_Biosynthetic_peptidoglycan_transglycosylase	K03814
	Protein families: metabolism	ko01011 Peptidoglycan biosynthesis and degradation proteins (14)	KJGJGIFF_03630_Penicillin-binding_protein_1C	K05367
	Protein families: metabolism	ko01011 Peptidoglycan biosynthesis and degradation proteins (14)	KJGJGIFF_00833_Endolytic_murein_transglycosylase	K07082
	Protein families: metabolism	ko01011 Peptidoglycan biosynthesis and degradation proteins (14)	KJGJGIFF_03126_putative_L,D-transpeptidase_ErfK/SrfK	K16291
	Protein families: metabolism	ko01011 Peptidoglycan biosynthesis and degradation proteins (14)	KJGJGIFF_03592_Membrane-bound_lytic_murein_transglycosylase_F	K18691
	Protein families: metabolism	ko01011 Peptidoglycan biosynthesis and degradation proteins (14)	KJGJGIFF_01122_Putative_undecaprenyl-diphosphatase_YbjG	K19302
	Protein families: metabolism	ko01011 Peptidoglycan biosynthesis and degradation proteins (14)	KJGJGIFF_01675_hypothetical_protein	K19303
	Protein families: metabolism	ko01011 Peptidoglycan biosynthesis and degradation proteins (14)	KJGJGIFF_01024_putative_L,D-transpeptidase_YcbB	K21470
	Protein families: metabolism	ko01004 Lipid biosynthesis proteins (5)	KJGJGIFF_02445_3-oxoacyl-[acyl-carrier-protein]_reductase_FabG	K00059
	Protein families: metabolism	ko01004 Lipid biosynthesis proteins (5)	KJGJGIFF_02447_hypothetical_protein	K00647
	Protein families: metabolism	ko01004 Lipid biosynthesis proteins (5)	KJGJGIFF_02817_3-[(3aS,4S,7aS)-7a-methyl-1,5-dioxo-octahydro-1H-inden-4-yl]propanoyl:CoA_ligase,KJGJGIFF_03967_4-hydroxyphenylalkanoate_adenylyltransferase	K00666
	Protein families: metabolism	ko01004 Lipid biosynthesis proteins (5)	KJGJGIFF_00176_Acetyl-coenzyme_A_synthetase	K01908
	Protein families: metabolism	ko01004 Lipid biosynthesis proteins (5)	KJGJGIFF_00266_Medium-chain_fatty-acid--CoA_ligase	K12507
	Protein families: metabolism	ko01008 Polyketide biosynthesis proteins (2)	KJGJGIFF_01438_Enterobactin_synthase_component_D,KJGJGIFF_02655_hypothetical_protein	K02362
	Protein families: metabolism	ko01008 Polyketide biosynthesis proteins (2)	KJGJGIFF_02661_hypothetical_protein	K15650
	Protein families: metabolism	ko01006 Prenyltransferases (1)	KJGJGIFF_04369_1,4-dihydroxy-2-naphthoate_octaprenyltransferase	K02548
	Protein families: metabolism	ko01007 Amino acid related enzymes (8)	KJGJGIFF_01268_8-amino-7-oxononanoate_synthase,KJGJGIFF_03970_Putative_pyridoxal_phosphate-dependent_acyltransferase	K00652
	Protein families: metabolism	ko01007 Amino acid related enzymes (8)	KJGJGIFF_01270_Adenosylmethionine-8-amino-7-oxononanoate_aminotransferase	K00833
	Protein families: metabolism	ko01007 Amino acid related enzymes (8)	KJGJGIFF_00743_Succinylornithine_transaminase	K00840
	Protein families: metabolism	ko01007 Amino acid related enzymes (8)	KJGJGIFF_00359_Tyrosine--tRNA_ligase	K01866
	Protein families: metabolism	ko01007 Amino acid related enzymes (8)	KJGJGIFF_01827_Glutamyl-Q_tRNA(Asp)_synthetase	K01894
	Protein families: metabolism	ko01007 Amino acid related enzymes (8)	KJGJGIFF_00952_4-aminobutyrate_aminotransferase_GabT	K07250
	Protein families: metabolism	ko01007 Amino acid related enzymes (8)	KJGJGIFF_03741_UDP-4-amino-4-deoxy-L-arabinose--oxoglutarate_aminotransferase	K07806
	Protein families: metabolism	ko01007 Amino acid related enzymes (8)	KJGJGIFF_01418_Methionine_aminotransferase	K14287
	Protein families: genetic information processing	ko03000 Transcription factors (46)	KJGJGIFF_01539_HTH-type_transcriptional_regulatory_protein_GabR,KJGJGIFF_02640_HTH-type_transcriptional_regulatory_protein_GabR	K00375
	Protein families: genetic information processing	ko03000 Transcription factors (46)	KJGJGIFF_03151_DNA-cytosine_methyltransferase	K00558
	Protein families: genetic information processing	ko03000 Transcription factors (46)	KJGJGIFF_04112_Anaerobic_regulatory_protein	K01420
	Protein families: genetic information processing	ko03000 Transcription factors (46)	KJGJGIFF_02576_hypothetical_protein	K02019
	Protein families: genetic information processing	ko03000 Transcription factors (46)	KJGJGIFF_02181_Glucitol_operon_repressor	K02436
	Protein families: genetic information processing	ko03000 Transcription factors (46)	KJGJGIFF_01950_Maltose_regulon_regulatory_protein_MalI	K02529
	Protein families: genetic information processing	ko03000 Transcription factors (46)	KJGJGIFF_04604_Bifunctional_ligase/repressor_BirA	K03524
	Protein families: genetic information processing	ko03000 Transcription factors (46)	KJGJGIFF_00498_Aminopyrimidine_aminohydrolase	K03707
	Protein families: genetic information processing	ko03000 Transcription factors (46)	KJGJGIFF_00668_Transcriptional_regulatory_protein_TyrR	K03721
	Protein families: genetic information processing	ko03000 Transcription factors (46)	KJGJGIFF_01729_hypothetical_protein	K03892
	Protein families: genetic information processing	ko03000 Transcription factors (46)	KJGJGIFF_00672_Phage_shock_protein_C	K03973
	Protein families: genetic information processing	ko03000 Transcription factors (46)	KJGJGIFF_00675_Psp_operon_transcriptional_activator	K03974
	Protein families: genetic information processing	ko03000 Transcription factors (46)	KJGJGIFF_03606_Hca_operon_transcriptional_activator_HcaR	K05817
	Protein families: genetic information processing	ko03000 Transcription factors (46)	KJGJGIFF_00579_HTH-type_transcriptional_activator_RhaS	K07506
	Protein families: genetic information processing	ko03000 Transcription factors (46)	KJGJGIFF_02223_hypothetical_protein	K07724
	Protein families: genetic information processing	ko03000 Transcription factors (46)	KJGJGIFF_03386_hypothetical_protein	K07726
	Protein families: genetic information processing	ko03000 Transcription factors (46)	KJGJGIFF_02693_hypothetical_protein,KJGJGIFF_03798_hypothetical_protein	K07733
	Protein families: genetic information processing	ko03000 Transcription factors (46)	KJGJGIFF_00017_Regulatory_protein_SdiA	K07782
	Protein families: genetic information processing	ko03000 Transcription factors (46)	KJGJGIFF_01479_hypothetical_protein	K08088
	Protein families: genetic information processing	ko03000 Transcription factors (46)	KJGJGIFF_01946_hypothetical_protein	K08277
	Protein families: genetic information processing	ko03000 Transcription factors (46)	KJGJGIFF_00913_HTH-type_transcriptional_regulator_RutR	K09017
	Protein families: genetic information processing	ko03000 Transcription factors (46)	KJGJGIFF_03544_putative_fructoselysine_utilization_operon_transcriptional_repressor	K10711
	Protein families: genetic information processing	ko03000 Transcription factors (46)	KJGJGIFF_02907_Bifunctional_transcriptional_activator/DNA_repair_enzyme_Ada	K10778
	Protein families: genetic information processing	ko03000 Transcription factors (46)	KJGJGIFF_04219_HTH-type_transcriptional_regulator_CynR	K11921
	Protein families: genetic information processing	ko03000 Transcription factors (46)	KJGJGIFF_01167_Transcriptional_regulator_MntR	K11924
	Protein families: genetic information processing	ko03000 Transcription factors (46)	KJGJGIFF_01910_HTH-type_transcriptional_regulator_SgrR	K11925
	Protein families: genetic information processing	ko03000 Transcription factors (46)	KJGJGIFF_04454_Sigma_factor-binding_protein_Crl	K11926
	Protein families: genetic information processing	ko03000 Transcription factors (46)	KJGJGIFF_02136_HTH-type_transcriptional_repressor_MelR	K12113
	Protein families: genetic information processing	ko03000 Transcription factors (46)	KJGJGIFF_00522_HTH-type_transcriptional_regulator_CdhR	K13633
	Protein families: genetic information processing	ko03000 Transcription factors (46)	KJGJGIFF_02041_Pyruvate_dehydrogenase_complex_repressor	K13637
	Protein families: genetic information processing	ko03000 Transcription factors (46)	KJGJGIFF_02051_HTH-type_transcriptional_activator_RhaS	K13652
	Protein families: genetic information processing	ko03000 Transcription factors (46)	KJGJGIFF_00415_HTH-type_transcriptional_regulator_McbR	K13654
	Protein families: genetic information processing	ko03000 Transcription factors (46)	KJGJGIFF_01349_HTH-type_transcriptional_regulator_CatM	K13794
	Protein families: genetic information processing	ko03000 Transcription factors (46)	KJGJGIFF_04105_hypothetical_protein	K15773
	Protein families: genetic information processing	ko03000 Transcription factors (46)	KJGJGIFF_02278_HTH-type_transcriptional_regulator_DmlR	K16135
	Protein families: genetic information processing	ko03000 Transcription factors (46)	KJGJGIFF_00346_HTH-type_transcriptional_repressor_NemR,KJGJGIFF_02435_hypothetical_protein	K16137
	Protein families: genetic information processing	ko03000 Transcription factors (46)	KJGJGIFF_02949_Regulatory_protein_YeiL	K16326
	Protein families: genetic information processing	ko03000 Transcription factors (46)	KJGJGIFF_02309_HTH-type_transcriptional_regulator_AcrR	K18140
	Protein families: genetic information processing	ko03000 Transcription factors (46)	KJGJGIFF_00484_Multiple_antibiotic_resistance_protein_MarA	K18325
	Protein families: genetic information processing	ko03000 Transcription factors (46)	KJGJGIFF_02142_Antitoxin_HigA	K18831
	Protein families: genetic information processing	ko03000 Transcription factors (46)	KJGJGIFF_01465_Arabinose_operon_regulatory_protein,KJGJGIFF_02916_HTH-type_transcriptional_activator_RhaR	K18954
	Protein families: genetic information processing	ko03000 Transcription factors (46)	KJGJGIFF_02998_HTH-type_transcriptional_regulator_MlrA	K21089
	Protein families: genetic information processing	ko03000 Transcription factors (46)	KJGJGIFF_00460_HTH-type_transcriptional_repressor_BluR	K21972
	Protein families: genetic information processing	ko03000 Transcription factors (46)	KJGJGIFF_04161_Transcriptional_activator_protein_BglJ	K22650
	Protein families: genetic information processing	ko03000 Transcription factors (46)	KJGJGIFF_00577_HTH-type_transcriptional_regulator_SutR	K23779
	Protein families: genetic information processing	ko03000 Transcription factors (46)	KJGJGIFF_00793_HTH-type_transcriptional_regulator_NimR	K25495
	Protein families: genetic information processing	ko03021 Transcription machinery (2)	KJGJGIFF_04550_RNA_polymerase_sigma_factor_FliA	K02405
	Protein families: genetic information processing	ko03021 Transcription machinery (2)	KJGJGIFF_01779_Protein_rof	K19000
	Protein families: genetic information processing	ko03019 Messenger RNA biogenesis (1)	KJGJGIFF_01823_ATP-dependent_RNA_helicase_HrpB	K03579
	Protein families: genetic information processing	ko03011 Ribosome (2)	KJGJGIFF_00198_hypothetical_protein	K02886
	Protein families: genetic information processing	ko03011 Ribosome (2)	KJGJGIFF_01542_50S_ribosomal_protein_L31_type_B	K02909
	Protein families: genetic information processing	ko03009 Ribosome biogenesis (12)	KJGJGIFF_00118_23S_rRNA_(guanine(745)-N(1))-methyltransferase	K00563
	Protein families: genetic information processing	ko03009 Ribosome biogenesis (12)	KJGJGIFF_01105_23S_rRNA_(uracil(747)-C(5))-methyltransferase_RlmC	K03212
	Protein families: genetic information processing	ko03009 Ribosome biogenesis (12)	KJGJGIFF_02538_23S_rRNA_(uracil(1939)-C(5))-methyltransferase_RlmD	K03215
	Protein families: genetic information processing	ko03009 Ribosome biogenesis (12)	KJGJGIFF_04534_Ribosomal_RNA_small_subunit_methyltransferase_B	K03500
	Protein families: genetic information processing	ko03009 Ribosome biogenesis (12)	KJGJGIFF_00585_Ribosomal-protein-serine_acetyltransferase	K03817
	Protein families: genetic information processing	ko03009 Ribosome biogenesis (12)	KJGJGIFF_00947_Dual-specificity_RNA_pseudouridine_synthase_RluA	K06177
	Protein families: genetic information processing	ko03009 Ribosome biogenesis (12)	KJGJGIFF_01228_Ribosomal_RNA_large_subunit_methyltransferase_F	K06970
	Protein families: genetic information processing	ko03009 Ribosome biogenesis (12)	KJGJGIFF_02331_Putative_pre-16S_rRNA_nuclease	K07447
	Protein families: genetic information processing	ko03009 Ribosome biogenesis (12)	KJGJGIFF_04540_Threonylcarbamoyl-AMP_synthase	K07566
	Protein families: genetic information processing	ko03009 Ribosome biogenesis (12)	KJGJGIFF_00103_Ribosomal_RNA_small_subunit_methyltransferase_F	K11392
	Protein families: genetic information processing	ko03009 Ribosome biogenesis (12)	KJGJGIFF_03346_putative_protein_YibL	K14762
	Protein families: genetic information processing	ko03009 Ribosome biogenesis (12)	KJGJGIFF_01658_50S_ribosomal_protein_L16_3-hydroxylase	K18850
	Protein families: genetic information processing	ko03016 Transfer RNA biogenesis (22)	KJGJGIFF_02878_Ribonuclease_BN	K00784
	Protein families: genetic information processing	ko03016 Transfer RNA biogenesis (22)	KJGJGIFF_01408_Ribonuclease_I	K01169
	Protein families: genetic information processing	ko03016 Transfer RNA biogenesis (22)	KJGJGIFF_00359_Tyrosine--tRNA_ligase	K01866
	Protein families: genetic information processing	ko03016 Transfer RNA biogenesis (22)	KJGJGIFF_01827_Glutamyl-Q_tRNA(Asp)_synthetase	K01894
	Protein families: genetic information processing	ko03016 Transfer RNA biogenesis (22)	KJGJGIFF_01824_RNA_2',3'-cyclic_phosphodiesterase	K01975
	Protein families: genetic information processing	ko03016 Transfer RNA biogenesis (22)	KJGJGIFF_02012_putative_tRNA/rRNA_methyltransferase	K02533
	Protein families: genetic information processing	ko03016 Transfer RNA biogenesis (22)	KJGJGIFF_00343_Ribonuclease_T	K03683
	Protein families: genetic information processing	ko03016 Transfer RNA biogenesis (22)	KJGJGIFF_01780_tRNA(Ile)-lysidine_synthase	K04075
	Protein families: genetic information processing	ko03016 Transfer RNA biogenesis (22)	KJGJGIFF_00947_Dual-specificity_RNA_pseudouridine_synthase_RluA	K06177
	Protein families: genetic information processing	ko03016 Transfer RNA biogenesis (22)	KJGJGIFF_02527_NADPH-dependent_7-cyano-7-deazaguanine_reductase	K06879
	Protein families: genetic information processing	ko03016 Transfer RNA biogenesis (22)	KJGJGIFF_01496_tRNA_2-selenouridine_synthase	K06917
	Protein families: genetic information processing	ko03016 Transfer RNA biogenesis (22)	KJGJGIFF_03668_tRNA(Met)_cytidine_acetyltransferase_TmcA	K06957
	Protein families: genetic information processing	ko03016 Transfer RNA biogenesis (22)	KJGJGIFF_02390_tRNA-modifying_protein_YgfZ	K06980
	Protein families: genetic information processing	ko03016 Transfer RNA biogenesis (22)	KJGJGIFF_04573_Protein_TusC	K07236
	Protein families: genetic information processing	ko03016 Transfer RNA biogenesis (22)	KJGJGIFF_04572_Protein_TusB	K07237
	Protein families: genetic information processing	ko03016 Transfer RNA biogenesis (22)	KJGJGIFF_02667_putative_RNA_2'-phosphotransferase	K07559
	Protein families: genetic information processing	ko03016 Transfer RNA biogenesis (22)	KJGJGIFF_04540_Threonylcarbamoyl-AMP_synthase	K07566
	Protein families: genetic information processing	ko03016 Transfer RNA biogenesis (22)	KJGJGIFF_03591_tRNA-specific_adenosine_deaminase	K11991
	Protein families: genetic information processing	ko03016 Transfer RNA biogenesis (22)	KJGJGIFF_00132_tRNA_threonylcarbamoyladenosine_biosynthesis_protein_TsaB	K14742
	Protein families: genetic information processing	ko03016 Transfer RNA biogenesis (22)	KJGJGIFF_03572_tRNA1(Val)_(adenine(37)-N6)-methyltransferase	K15460
	Protein families: genetic information processing	ko03016 Transfer RNA biogenesis (22)	KJGJGIFF_02803_tRNA_5-methylaminomethyl-2-thiouridine_biosynthesis_bifunctional_protein_MnmC	K15461
	Protein families: genetic information processing	ko03016 Transfer RNA biogenesis (22)	KJGJGIFF_00791_Prolyl-tRNA_editing_protein_ProX	K19055
	Protein families: genetic information processing	ko03012 Translation factors (1)	KJGJGIFF_00192_Release_factor_glutamine_methyltransferase	K02493
	Protein families: genetic information processing	ko03110 Chaperones and folding catalysts (6)	KJGJGIFF_00967_Thiol:disulfide_interchange_protein_DsbE	K02199
	Protein families: genetic information processing	ko03110 Chaperones and folding catalysts (6)	KJGJGIFF_00147_Disulfide_bond_formation_protein_B	K03611
	Protein families: genetic information processing	ko03110 Chaperones and folding catalysts (6)	KJGJGIFF_02582_Hydrogenase_maturation_factor_HypA,KJGJGIFF_02835_Hydrogenase_maturation_factor_HybF	K04651
	Protein families: genetic information processing	ko03110 Chaperones and folding catalysts (6)	KJGJGIFF_03038_Curved_DNA-binding_protein	K05516
	Protein families: genetic information processing	ko03110 Chaperones and folding catalysts (6)	KJGJGIFF_02120_hypothetical_protein	K07346
	Protein families: genetic information processing	ko03110 Chaperones and folding catalysts (6)	KJGJGIFF_00548_Tat_proofreading_chaperone_DmsD	K23349
	Protein families: genetic information processing	ko03032 DNA replication proteins (5)	KJGJGIFF_03151_DNA-cytosine_methyltransferase	K00558
	Protein families: genetic information processing	ko03032 DNA replication proteins (5)	KJGJGIFF_03302_DNA_ligase_B	K01972
	Protein families: genetic information processing	ko03032 DNA replication proteins (5)	KJGJGIFF_01384_DNA_polymerase_III_subunit_delta	K02340
	Protein families: genetic information processing	ko03032 DNA replication proteins (5)	KJGJGIFF_00831_DNA_polymerase_III_subunit_delta'	K02341
	Protein families: genetic information processing	ko03032 DNA replication proteins (5)	KJGJGIFF_01212_hypothetical_protein	K06223
	Protein families: genetic information processing	ko03036 Chromosome and associated proteins (8)	KJGJGIFF_03151_DNA-cytosine_methyltransferase	K00558
	Protein families: genetic information processing	ko03036 Chromosome and associated proteins (8)	KJGJGIFF_00181_hypothetical_protein	K03466
	Protein families: genetic information processing	ko03036 Chromosome and associated proteins (8)	KJGJGIFF_00485_Multidrug_efflux_pump_subunit_AcrA	K03585
	Protein families: genetic information processing	ko03036 Chromosome and associated proteins (8)	KJGJGIFF_00117_Peptidoglycan_D,D-transpeptidase_FtsI	K03587
	Protein families: genetic information processing	ko03036 Chromosome and associated proteins (8)	KJGJGIFF_03038_Curved_DNA-binding_protein	K05516
	Protein families: genetic information processing	ko03036 Chromosome and associated proteins (8)	KJGJGIFF_03893_hypothetical_protein	K07269
	Protein families: genetic information processing	ko03036 Chromosome and associated proteins (8)	KJGJGIFF_02644_hypothetical_protein	K11685
	Protein families: genetic information processing	ko03036 Chromosome and associated proteins (8)	KJGJGIFF_00991_Cell_division_inhibitor_SulA	K13053
	Protein families: genetic information processing	ko03400 DNA repair and recombination proteins (24)	KJGJGIFF_00395_Methylated-DNA--protein-cysteine_methyltransferase	K00567
	Protein families: genetic information processing	ko03400 DNA repair and recombination proteins (24)	KJGJGIFF_03397_DNA-3-methyladenine_glycosylase_1	K01246
	Protein families: genetic information processing	ko03400 DNA repair and recombination proteins (24)	KJGJGIFF_03032_DNA-3-methyladenine_glycosylase_2	K01247
	Protein families: genetic information processing	ko03400 DNA repair and recombination proteins (24)	KJGJGIFF_01335_Deoxyribodipyrimidine_photo-lyase	K01669
	Protein families: genetic information processing	ko03400 DNA repair and recombination proteins (24)	KJGJGIFF_03302_DNA_ligase_B	K01972
	Protein families: genetic information processing	ko03400 DNA repair and recombination proteins (24)	KJGJGIFF_04156_Primosomal_protein_1	K02317
	Protein families: genetic information processing	ko03400 DNA repair and recombination proteins (24)	KJGJGIFF_01384_DNA_polymerase_III_subunit_delta	K02340
	Protein families: genetic information processing	ko03400 DNA repair and recombination proteins (24)	KJGJGIFF_00831_DNA_polymerase_III_subunit_delta'	K02341
	Protein families: genetic information processing	ko03400 DNA repair and recombination proteins (24)	KJGJGIFF_00146_Protein_UmuC	K03502
	Protein families: genetic information processing	ko03400 DNA repair and recombination proteins (24)	KJGJGIFF_00145_Protein_UmuD	K03503
	Protein families: genetic information processing	ko03400 DNA repair and recombination proteins (24)	KJGJGIFF_03922_DNA_mismatch_repair_protein_MutL	K03572
	Protein families: genetic information processing	ko03400 DNA repair and recombination proteins (24)	KJGJGIFF_01880_8-oxo-dGTP_diphosphatase	K03574
	Protein families: genetic information processing	ko03400 DNA repair and recombination proteins (24)	KJGJGIFF_04228_Adenine_DNA_glycosylase	K03575
	Protein families: genetic information processing	ko03400 DNA repair and recombination proteins (24)	KJGJGIFF_02508_RecBCD_enzyme_subunit_RecD	K03581
	Protein families: genetic information processing	ko03400 DNA repair and recombination proteins (24)	KJGJGIFF_02507_RecBCD_enzyme_subunit_RecB	K03582
	Protein families: genetic information processing	ko03400 DNA repair and recombination proteins (24)	KJGJGIFF_03643_Exodeoxyribonuclease_7_large_subunit	K03601
	Protein families: genetic information processing	ko03400 DNA repair and recombination proteins (24)	KJGJGIFF_02090_G/U_mismatch-specific_DNA_glycosylase	K03649
	Protein families: genetic information processing	ko03400 DNA repair and recombination proteins (24)	KJGJGIFF_01529_Primosomal_replication_protein_N''	K04067
	Protein families: genetic information processing	ko03400 DNA repair and recombination proteins (24)	KJGJGIFF_01326_Endonuclease_8	K05522
	Protein families: genetic information processing	ko03400 DNA repair and recombination proteins (24)	KJGJGIFF_00454_Excinuclease_cho	K05984
	Protein families: genetic information processing	ko03400 DNA repair and recombination proteins (24)	KJGJGIFF_01212_hypothetical_protein	K06223
	Protein families: genetic information processing	ko03400 DNA repair and recombination proteins (24)	KJGJGIFF_03152_Very_short_patch_repair_protein	K07458
	Protein families: genetic information processing	ko03400 DNA repair and recombination proteins (24)	KJGJGIFF_02907_Bifunctional_transcriptional_activator/DNA_repair_enzyme_Ada	K10778
	Protein families: genetic information processing	ko03400 DNA repair and recombination proteins (24)	KJGJGIFF_01075_CRISPR-associated_endonuclease_Cas1	K15342
	Protein families: genetic information processing	ko03029 Mitochondrial biogenesis (2)	KJGJGIFF_04111_Nuclease	K01173
	Protein families: genetic information processing	ko03029 Mitochondrial biogenesis (2)	KJGJGIFF_00359_Tyrosine--tRNA_ligase	K01866
	Protein families: signaling and cellular processes	ko02000 Transporters (150)	KJGJGIFF_01127_Glutathione_S-transferase_GstB	K00799
	Protein families: signaling and cellular processes	ko02000 Transporters (150)	KJGJGIFF_01966_Oxaloacetate_decarboxylase_alpha_chain	K01571
	Protein families: signaling and cellular processes	ko02000 Transporters (150)	KJGJGIFF_01965_Oxaloacetate_decarboxylase_gamma_chain	K01573
	Protein families: signaling and cellular processes	ko02000 Transporters (150)	KJGJGIFF_00299_putative_ABC_transporter_ATP-binding_protein,KJGJGIFF_00322_putative_siderophore_transport_system_ATP-binding_protein_YusV,KJGJGIFF_01288_Vitamin_B12_import_ATP-binding_protein_BtuD	K02013
	Protein families: signaling and cellular processes	ko02000 Transporters (150)	KJGJGIFF_00158_Ferrichrome_outer_membrane_transporter/phage_receptor,KJGJGIFF_00321_Metal-pseudopaline_receptor_CntO,KJGJGIFF_01672_Metal-pseudopaline_receptor_CntO	K02014
	Protein families: signaling and cellular processes	ko02000 Transporters (150)	KJGJGIFF_00300_putative_ABC_transporter_permease_protein,KJGJGIFF_00323_putative_siderophore_transport_system_permease_protein_YfiZ,KJGJGIFF_00324_Iron-uptake_system_permease_protein_FeuC	K02015
	Protein families: signaling and cellular processes	ko02000 Transporters (150)	KJGJGIFF_00301_putative_protein,KJGJGIFF_00325_hypothetical_protein,KJGJGIFF_01289_hypothetical_protein	K02016
	Protein families: signaling and cellular processes	ko02000 Transporters (150)	KJGJGIFF_01276_Vitamin_B12_import_ATP-binding_protein_BtuD	K02017
	Protein families: signaling and cellular processes	ko02000 Transporters (150)	KJGJGIFF_00298_Molybdate-binding_protein_ModA,KJGJGIFF_01278_Molybdate-binding_protein_ModA	K02020
	Protein families: signaling and cellular processes	ko02000 Transporters (150)	KJGJGIFF_04049_Maltoporin	K02024
	Protein families: signaling and cellular processes	ko02000 Transporters (150)	KJGJGIFF_03018_putative_D,D-dipeptide-binding_periplasmic_protein_DdpA	K02035
	Protein families: signaling and cellular processes	ko02000 Transporters (150)	KJGJGIFF_01463_Bicarbonate_transport_ATP-binding_protein_CmpD	K02049
	Protein families: signaling and cellular processes	ko02000 Transporters (150)	KJGJGIFF_04098_Spermidine/putrescine_import_ATP-binding_protein_PotA	K02052
	Protein families: signaling and cellular processes	ko02000 Transporters (150)	KJGJGIFF_04096_hypothetical_protein	K02053
	Protein families: signaling and cellular processes	ko02000 Transporters (150)	KJGJGIFF_04097_hypothetical_protein	K02054
	Protein families: signaling and cellular processes	ko02000 Transporters (150)	KJGJGIFF_04095_hypothetical_protein	K02055
	Protein families: signaling and cellular processes	ko02000 Transporters (150)	KJGJGIFF_01913_Thiamine_import_ATP-binding_protein_ThiQ	K02062
	Protein families: signaling and cellular processes	ko02000 Transporters (150)	KJGJGIFF_01912_hypothetical_protein	K02063
	Protein families: signaling and cellular processes	ko02000 Transporters (150)	KJGJGIFF_01504_putative_iron_export_ATP-binding_protein_FetA	K02068
	Protein families: signaling and cellular processes	ko02000 Transporters (150)	KJGJGIFF_00773_Methionine_import_ATP-binding_protein_MetN	K02071
	Protein families: signaling and cellular processes	ko02000 Transporters (150)	KJGJGIFF_00772_D-methionine_transport_system_permease_protein_MetI	K02072
	Protein families: signaling and cellular processes	ko02000 Transporters (150)	KJGJGIFF_00771_hypothetical_protein	K02073
	Protein families: signaling and cellular processes	ko02000 Transporters (150)	KJGJGIFF_02611_Manganese_transport_system_ATP-binding_protein_MntB	K02074
	Protein families: signaling and cellular processes	ko02000 Transporters (150)	KJGJGIFF_02612_Manganese_transport_system_membrane_protein_MntB	K02075
	Protein families: signaling and cellular processes	ko02000 Transporters (150)	KJGJGIFF_02613_Manganese-binding_lipoprotein_MntA	K02077
	Protein families: signaling and cellular processes	ko02000 Transporters (150)	KJGJGIFF_03272_Glycine_betaine_transporter	K02168
	Protein families: signaling and cellular processes	ko02000 Transporters (150)	KJGJGIFF_00973_Cytochrome_c_biogenesis_ATP-binding_export_protein_CcmA	K02193
	Protein families: signaling and cellular processes	ko02000 Transporters (150)	KJGJGIFF_00971_Heme_exporter_protein_C	K02195
	Protein families: signaling and cellular processes	ko02000 Transporters (150)	KJGJGIFF_00970_hypothetical_protein	K02196
	Protein families: signaling and cellular processes	ko02000 Transporters (150)	KJGJGIFF_04547_Motility_protein_A	K02556
	Protein families: signaling and cellular processes	ko02000 Transporters (150)	KJGJGIFF_01676_Chemotaxis_protein_LafU,KJGJGIFF_04546_Motility_protein_B	K02557
	Protein families: signaling and cellular processes	ko02000 Transporters (150)	KJGJGIFF_02177_PTS_system_galactitol-specific_EIIA_component,KJGJGIFF_04323_Multiphosphoryl_transfer_protein_1	K02773
	Protein families: signaling and cellular processes	ko02000 Transporters (150)	KJGJGIFF_02178_PTS_system_galactitol-specific_EIIB_component,KJGJGIFF_04322_PTS_system_galactitol-specific_EIIB_component	K02774
	Protein families: signaling and cellular processes	ko02000 Transporters (150)	KJGJGIFF_02179_PTS_system_galactitol-specific_EIIC_component,KJGJGIFF_04321_PTS_system_galactitol-specific_EIIC_component	K02775
	Protein families: signaling and cellular processes	ko02000 Transporters (150)	KJGJGIFF_04316_Phosphocarrier_protein_HPr	K02784
	Protein families: signaling and cellular processes	ko02000 Transporters (150)	KJGJGIFF_01952_hypothetical_protein	K02793
	Protein families: signaling and cellular processes	ko02000 Transporters (150)	KJGJGIFF_01053_hypothetical_protein,KJGJGIFF_04017_Ascorbate-specific_PTS_system_EIIA_component	K02821
	Protein families: signaling and cellular processes	ko02000 Transporters (150)	KJGJGIFF_01103_Ascorbate-specific_PTS_system_EIIB_component	K02822
	Protein families: signaling and cellular processes	ko02000 Transporters (150)	KJGJGIFF_00553_Voltage-gated_ClC-type_chloride_channel_ClcB	K03281
	Protein families: signaling and cellular processes	ko02000 Transporters (150)	KJGJGIFF_01473_Outer_membrane_protein_A	K03286
	Protein families: signaling and cellular processes	ko02000 Transporters (150)	KJGJGIFF_02275_Gnt-II_system_L-idonate_transporter	K03299
	Protein families: signaling and cellular processes	ko02000 Transporters (150)	KJGJGIFF_00583_Tellurite_resistance_protein_TehA	K03304
	Protein families: signaling and cellular processes	ko02000 Transporters (150)	KJGJGIFF_00148_Na(+)/H(+)_antiporter_NhaB	K03314
	Protein families: signaling and cellular processes	ko02000 Transporters (150)	KJGJGIFF_02369_Small-conductance_mechanosensitive_channel	K03442
	Protein families: signaling and cellular processes	ko02000 Transporters (150)	KJGJGIFF_03245_Purine_ribonucleoside_efflux_pump_NepI	K03445
	Protein families: signaling and cellular processes	ko02000 Transporters (150)	KJGJGIFF_04222_2-nitroimidazole_transporter	K03449
	Protein families: signaling and cellular processes	ko02000 Transporters (150)	KJGJGIFF_01104_Ascorbate-specific_PTS_system_EIIC_component	K03475
	Protein families: signaling and cellular processes	ko02000 Transporters (150)	KJGJGIFF_00485_Multidrug_efflux_pump_subunit_AcrA	K03585
	Protein families: signaling and cellular processes	ko02000 Transporters (150)	KJGJGIFF_01383_LPS-assembly_lipoprotein_LptE	K03643
	Protein families: signaling and cellular processes	ko02000 Transporters (150)	KJGJGIFF_03216_Low_affinity_tryptophan_permease	K03836
	Protein families: signaling and cellular processes	ko02000 Transporters (150)	KJGJGIFF_02433_Serine_transporter	K03837
	Protein families: signaling and cellular processes	ko02000 Transporters (150)	KJGJGIFF_01281_ABC_transporter_ATP-binding_protein_ModF	K05776
	Protein families: signaling and cellular processes	ko02000 Transporters (150)	KJGJGIFF_00750_Protein_YnjB	K05777
	Protein families: signaling and cellular processes	ko02000 Transporters (150)	KJGJGIFF_00751_Inner_membrane_ABC_transporter_permease_protein_YnjC	K05778
	Protein families: signaling and cellular processes	ko02000 Transporters (150)	KJGJGIFF_00752_Sulfate/thiosulfate_import_ATP-binding_protein_CysA	K05779
	Protein families: signaling and cellular processes	ko02000 Transporters (150)	KJGJGIFF_00578_Inner_membrane_protein_YdcO	K05782
	Protein families: signaling and cellular processes	ko02000 Transporters (150)	KJGJGIFF_02993_Glycine_betaine-binding_protein_YehZ	K05845
	Protein families: signaling and cellular processes	ko02000 Transporters (150)	KJGJGIFF_02994_Glycine_betaine_uptake_system_permease_protein_YehY,KJGJGIFF_02996_Glycine_betaine_uptake_system_permease_protein_YehW	K05846
	Protein families: signaling and cellular processes	ko02000 Transporters (150)	KJGJGIFF_02995_Glycine_betaine_uptake_system_ATP-binding_protein_YehX	K05847
	Protein families: signaling and cellular processes	ko02000 Transporters (150)	KJGJGIFF_00962_PEP-dependent_dihydroxyacetone_kinase,_phosphoryl_donor_subunit_DhaM	K05881
	Protein families: signaling and cellular processes	ko02000 Transporters (150)	KJGJGIFF_00255_Vitamin_B12_import_system_permease_protein_BtuC	K06073
	Protein families: signaling and cellular processes	ko02000 Transporters (150)	KJGJGIFF_00257_Vitamin_B12_import_ATP-binding_protein_BtuD	K06074
	Protein families: signaling and cellular processes	ko02000 Transporters (150)	KJGJGIFF_01471_Long-chain_fatty_acid_transport_protein,KJGJGIFF_03870_Long-chain_fatty_acid_transport_protein	K06076
	Protein families: signaling and cellular processes	ko02000 Transporters (150)	KJGJGIFF_01812_Vitamin_B12-binding_protein	K06858
	Protein families: signaling and cellular processes	ko02000 Transporters (150)	KJGJGIFF_02404_Guanine/hypoxanthine_permease_GhxQ,KJGJGIFF_03244_Adenine_permease_AdeQ	K06901
	Protein families: signaling and cellular processes	ko02000 Transporters (150)	KJGJGIFF_03972_Lipopolysaccharide_export_system_permease_protein_LptF	K07091
	Protein families: signaling and cellular processes	ko02000 Transporters (150)	KJGJGIFF_02877_hypothetical_protein,KJGJGIFF_03881_hypothetical_protein,KJGJGIFF_03882_hypothetical_protein	K07114
	Protein families: signaling and cellular processes	ko02000 Transporters (150)	KJGJGIFF_02226_Intermembrane_phospholipid_transport_system_binding_protein_MlaB	K07122
	Protein families: signaling and cellular processes	ko02000 Transporters (150)	KJGJGIFF_00094_Protein_YobA	K07156
	Protein families: signaling and cellular processes	ko02000 Transporters (150)	KJGJGIFF_00095_Inner_membrane_protein_YebZ	K07245
	Protein families: signaling and cellular processes	ko02000 Transporters (150)	KJGJGIFF_00543_Putative_dimethyl_sulfoxide_reductase_chain_YnfE	K07309
	Protein families: signaling and cellular processes	ko02000 Transporters (150)	KJGJGIFF_00837_putative_outer_membrane_usher_protein_ElfC,KJGJGIFF_01668_Outer_membrane_usher_protein_FimD,KJGJGIFF_01740_Outer_membrane_usher_protein_YehB,KJGJGIFF_01753_Outer_membrane_usher_protein_FimD,KJGJGIFF_01833_Outer_membrane_usher_protein_HtrE,KJGJGIFF_01834_Outer_membrane_usher_protein_HtrE,KJGJGIFF_01848_Outer_membrane_usher_protein_FimD,KJGJGIFF_01991_putative_outer_membrane_usher_pr…	K07347
	Protein families: signaling and cellular processes	ko02000 Transporters (150)	KJGJGIFF_00473_Bicyclomycin_resistance_protein	K07552
	Protein families: signaling and cellular processes	ko02000 Transporters (150)	KJGJGIFF_04255_hypothetical_protein	K07793
	Protein families: signaling and cellular processes	ko02000 Transporters (150)	KJGJGIFF_04254_hypothetical_protein	K07794
	Protein families: signaling and cellular processes	ko02000 Transporters (150)	KJGJGIFF_04253_hypothetical_protein	K07795
	Protein families: signaling and cellular processes	ko02000 Transporters (150)	KJGJGIFF_01403_Cation_efflux_system_protein_CusB	K07798
	Protein families: signaling and cellular processes	ko02000 Transporters (150)	KJGJGIFF_03609_D-xylose-proton_symporter	K08138
	Protein families: signaling and cellular processes	ko02000 Transporters (150)	KJGJGIFF_00445_Putative_transporter_AraJ	K08156
	Protein families: signaling and cellular processes	ko02000 Transporters (150)	KJGJGIFF_03215_Multidrug_resistance_protein_MdtL	K08163
	Protein families: signaling and cellular processes	ko02000 Transporters (150)	KJGJGIFF_00564_Methyl_viologen_resistance_protein_SmvA	K08167
	Protein families: signaling and cellular processes	ko02000 Transporters (150)	KJGJGIFF_00676_Quinolone_resistance_protein_NorB	K08170
	Protein families: signaling and cellular processes	ko02000 Transporters (150)	KJGJGIFF_01157_Hexuronate_transporter	K08191
	Protein families: signaling and cellular processes	ko02000 Transporters (150)	KJGJGIFF_03387_4-hydroxybenzoate_transporter_PcaK	K08195
	Protein families: signaling and cellular processes	ko02000 Transporters (150)	KJGJGIFF_02125_Thiol:disulfide_interchange_protein_DsbD	K08344
	Protein families: signaling and cellular processes	ko02000 Transporters (150)	KJGJGIFF_00653_hypothetical_protein	K08364
	Protein families: signaling and cellular processes	ko02000 Transporters (150)	KJGJGIFF_00572_Nickel/cobalt_efflux_system_RcnA,KJGJGIFF_01274_hypothetical_protein,KJGJGIFF_03614_hypothetical_protein	K08970
	Protein families: signaling and cellular processes	ko02000 Transporters (150)	KJGJGIFF_02031_Polysialic_acid_transport_ATP-binding_protein_KpsT	K09689
	Protein families: signaling and cellular processes	ko02000 Transporters (150)	KJGJGIFF_00538_hypothetical_protein	K09771
	Protein families: signaling and cellular processes	ko02000 Transporters (150)	KJGJGIFF_00080_High-affinity_zinc_uptake_system_protein_ZnuA	K09815
	Protein families: signaling and cellular processes	ko02000 Transporters (150)	KJGJGIFF_00412_Inner_membrane_protein_YdcZ,KJGJGIFF_01760_hypothetical_protein,KJGJGIFF_01761_hypothetical_protein	K09936
	Protein families: signaling and cellular processes	ko02000 Transporters (150)	KJGJGIFF_02024_hypothetical_protein	K10107
	Protein families: signaling and cellular processes	ko02000 Transporters (150)	KJGJGIFF_00237_hypothetical_protein	K10716
	Protein families: signaling and cellular processes	ko02000 Transporters (150)	KJGJGIFF_04202_Nickel_import_ATP-binding_protein_NikE	K10824
	Protein families: signaling and cellular processes	ko02000 Transporters (150)	KJGJGIFF_03248_PTS_system_N-acetylmuramic_acid-specific_EIIBC_component	K11192
	Protein families: signaling and cellular processes	ko02000 Transporters (150)	KJGJGIFF_04347_PTS_system_fructose-like_EIIB_component_3	K11202
	Protein families: signaling and cellular processes	ko02000 Transporters (150)	KJGJGIFF_03971_Lipopolysaccharide_export_system_permease_protein_LptG	K11720
	Protein families: signaling and cellular processes	ko02000 Transporters (150)	KJGJGIFF_00164_hypothetical_protein	K11960
	Protein families: signaling and cellular processes	ko02000 Transporters (150)	KJGJGIFF_01749_Outer_membrane_protein_TolC	K12340
	Protein families: signaling and cellular processes	ko02000 Transporters (150)	KJGJGIFF_02940_Type_I_secretion_system_ATP-binding_protein_PrsD	K12536
	Protein families: signaling and cellular processes	ko02000 Transporters (150)	KJGJGIFF_02941_Type_I_secretion_system_membrane_fusion_protein_PrsE	K12537
	Protein families: signaling and cellular processes	ko02000 Transporters (150)	KJGJGIFF_03965_Type_I_secretion_system_membrane_fusion_protein_PrsE	K12542
	Protein families: signaling and cellular processes	ko02000 Transporters (150)	KJGJGIFF_02755_Outer_membrane_efflux_protein_BepC	K12543
	Protein families: signaling and cellular processes	ko02000 Transporters (150)	KJGJGIFF_01469_hypothetical_protein,KJGJGIFF_01756_hypothetical_protein,KJGJGIFF_02654_hypothetical_protein	K12678
	Protein families: signaling and cellular processes	ko02000 Transporters (150)	KJGJGIFF_03746_putative_4-amino-4-deoxy-L-arabinose-phosphoundecaprenol_flippase_subunit_ArnE	K12962
	Protein families: signaling and cellular processes	ko02000 Transporters (150)	KJGJGIFF_01748_Colicin_V_secretion_protein_CvaA	K13408
	Protein families: signaling and cellular processes	ko02000 Transporters (150)	KJGJGIFF_01747_Toxin_RTX-I_translocation_ATP-binding_protein	K13409
	Protein families: signaling and cellular processes	ko02000 Transporters (150)	KJGJGIFF_01137_Glutathione_import_ATP-binding_protein_GsiA	K13892
	Protein families: signaling and cellular processes	ko02000 Transporters (150)	KJGJGIFF_02930_hypothetical_protein	K13893
	Protein families: signaling and cellular processes	ko02000 Transporters (150)	KJGJGIFF_02927_putative_ABC_transporter_ATP-binding_protein_YejF	K13896
	Protein families: signaling and cellular processes	ko02000 Transporters (150)	KJGJGIFF_00651_Outer_membrane_porin_N,KJGJGIFF_01660_Outer_membrane_porin_C,KJGJGIFF_03148_Outer_membrane_porin_N	K14062
	Protein families: signaling and cellular processes	ko02000 Transporters (150)	KJGJGIFF_00519_putative_amino-acid_metabolite_efflux_pump	K15268
	Protein families: signaling and cellular processes	ko02000 Transporters (150)	KJGJGIFF_04002_Multidrug_resistance_protein_MdtO	K15547
	Protein families: signaling and cellular processes	ko02000 Transporters (150)	KJGJGIFF_04001_Multidrug_resistance_protein_MdtN	K15549
	Protein families: signaling and cellular processes	ko02000 Transporters (150)	KJGJGIFF_00928_Putative_aliphatic_sulfonates-binding_protein	K15553
	Protein families: signaling and cellular processes	ko02000 Transporters (150)	KJGJGIFF_00927_Putative_aliphatic_sulfonates_transport_permease_protein_SsuC	K15554
	Protein families: signaling and cellular processes	ko02000 Transporters (150)	KJGJGIFF_00926_Aliphatic_sulfonates_import_ATP-binding_protein_SsuB	K15555
	Protein families: signaling and cellular processes	ko02000 Transporters (150)	KJGJGIFF_00208_Nitrate/nitrite_binding_protein_NrtA	K15576
	Protein families: signaling and cellular processes	ko02000 Transporters (150)	KJGJGIFF_00979_Periplasmic_oligopeptide-binding_protein	K15580
	Protein families: signaling and cellular processes	ko02000 Transporters (150)	KJGJGIFF_04198_Nickel-binding_periplasmic_protein	K15584
	Protein families: signaling and cellular processes	ko02000 Transporters (150)	KJGJGIFF_04201_Nickel_import_ATP-binding_protein_NikD	K15587
	Protein families: signaling and cellular processes	ko02000 Transporters (150)	KJGJGIFF_00500_Riboflavin_transport_system_permease_protein_RibX	K15599
	Protein families: signaling and cellular processes	ko02000 Transporters (150)	KJGJGIFF_00499_Vitamin_B12_import_ATP-binding_protein_BtuD	K15600
	Protein families: signaling and cellular processes	ko02000 Transporters (150)	KJGJGIFF_01067_putative_ABC_transporter_ATP-binding/permease_protein	K16012
	Protein families: signaling and cellular processes	ko02000 Transporters (150)	KJGJGIFF_01452_Miniconductance_mechanosensitive_channel_YbdG	K16053
	Protein families: signaling and cellular processes	ko02000 Transporters (150)	KJGJGIFF_02441_FhuE_receptor	K16088
	Protein families: signaling and cellular processes	ko02000 Transporters (150)	KJGJGIFF_01293_Zinc_transporter_ZitB	K16264
	Protein families: signaling and cellular processes	ko02000 Transporters (150)	KJGJGIFF_00907_Deferrochelatase/peroxidase_EfeB	K16301
	Protein families: signaling and cellular processes	ko02000 Transporters (150)	KJGJGIFF_03979_Low-affinity_inorganic_phosphate_transporter_1	K16322
	Protein families: signaling and cellular processes	ko02000 Transporters (150)	KJGJGIFF_02951_Putative_nucleoside_permease_NupX	K16324
	Protein families: signaling and cellular processes	ko02000 Transporters (150)	KJGJGIFF_02406_Xanthine_permease_XanQ	K16346
	Protein families: signaling and cellular processes	ko02000 Transporters (150)	KJGJGIFF_00486_Multidrug_efflux_pump_subunit_AcrB	K18138
	Protein families: signaling and cellular processes	ko02000 Transporters (150)	KJGJGIFF_02310_Multidrug_export_protein_AcrE	K18141
	Protein families: signaling and cellular processes	ko02000 Transporters (150)	KJGJGIFF_01556_putative_multidrug_resistance_ABC_transporter_ATP-binding/permease_protein_YheI	K18889
	Protein families: signaling and cellular processes	ko02000 Transporters (150)	KJGJGIFF_03548_putative_fructoselysine/psicoselysine_transporter_FrlA	K19540
	Protein families: signaling and cellular processes	ko02000 Transporters (150)	KJGJGIFF_01967_Oxaloacetate_decarboxylase_beta_chain	K20509
	Protein families: signaling and cellular processes	ko02000 Transporters (150)	KJGJGIFF_03417_Cellulose_synthase_operon_protein_C	K20543
	Protein families: signaling and cellular processes	ko02000 Transporters (150)	KJGJGIFF_03344_Autotransporter_adhesin_EhaG	K21449
	Protein families: signaling and cellular processes	ko02000 Transporters (150)	KJGJGIFF_01227_Moderate_conductance_mechanosensitive_channel_YbiO	K22044
	Protein families: signaling and cellular processes	ko02000 Transporters (150)	KJGJGIFF_01141_Oligogalacturonate-specific_porin_KdgM	K22110
	Protein families: signaling and cellular processes	ko02000 Transporters (150)	KJGJGIFF_01427_Ferrienterobactin-binding_periplasmic_protein	K23185
	Protein families: signaling and cellular processes	ko02000 Transporters (150)	KJGJGIFF_01429_Ferric_enterobactin_transport_system_permease_protein_FepD	K23186
	Protein families: signaling and cellular processes	ko02000 Transporters (150)	KJGJGIFF_01430_Ferric_enterobactin_transport_system_permease_protein_FepG	K23187
	Protein families: signaling and cellular processes	ko02000 Transporters (150)	KJGJGIFF_01431_Ferric_enterobactin_transport_ATP-binding_protein_FepC	K23188
	Protein families: signaling and cellular processes	ko02000 Transporters (150)	KJGJGIFF_00119_putative_manganese_efflux_pump_MntP	K23242
	Protein families: signaling and cellular processes	ko02000 Transporters (150)	KJGJGIFF_02401_Uric_acid_transporter_UacT	K24206
	Protein families: signaling and cellular processes	ko02000 Transporters (150)	KJGJGIFF_01279_Multidrug_efflux_pump_accessory_protein_AcrZ	K25859
	Protein families: signaling and cellular processes	ko02000 Transporters (150)	KJGJGIFF_02891_Inner_membrane_transport_protein_RhmT	K26580
	Protein families: signaling and cellular processes	ko02000 Transporters (150)	KJGJGIFF_02168_Serine_transporter	K26604
	Protein families: signaling and cellular processes	ko02000 Transporters (150)	KJGJGIFF_00276_Inner_membrane_transport_protein_YdiN,KJGJGIFF_00277_Inner_membrane_transport_protein_YdiM	K26745
	Protein families: signaling and cellular processes	ko02044 Secretion system (40)	KJGJGIFF_01563_putative_protein	K02237
	Protein families: signaling and cellular processes	ko02044 Secretion system (40)	KJGJGIFF_01036_hypothetical_protein	K02238
	Protein families: signaling and cellular processes	ko02044 Secretion system (40)	KJGJGIFF_03766_Flagellar_biosynthesis_protein_FlhA	K02400
	Protein families: signaling and cellular processes	ko02044 Secretion system (40)	KJGJGIFF_01720_Flagellar_biosynthetic_protein_FlhB,KJGJGIFF_03767_Flagellar_biosynthetic_protein_FlhB	K02401
	Protein families: signaling and cellular processes	ko02044 Secretion system (40)	KJGJGIFF_01712_Flagellar_M-ring_protein,KJGJGIFF_03773_Flagellar_M-ring_protein	K02409
	Protein families: signaling and cellular processes	ko02044 Secretion system (40)	KJGJGIFF_01710_hypothetical_protein,KJGJGIFF_03171_Flagellar_assembly_protein_FliH,KJGJGIFF_03775_Flagellar_assembly_protein_FliH	K02411
	Protein families: signaling and cellular processes	ko02044 Secretion system (40)	KJGJGIFF_01709_Flagellum-specific_ATP_synthase,KJGJGIFF_03776_Flagellum-specific_ATP_synthase	K02412
	Protein families: signaling and cellular processes	ko02044 Secretion system (40)	KJGJGIFF_03781_Flagellar_motor_switch_protein_FliN	K02417
	Protein families: signaling and cellular processes	ko02044 Secretion system (40)	KJGJGIFF_03164_Flagellar_protein_FliO,KJGJGIFF_03782_hypothetical_protein	K02418
	Protein families: signaling and cellular processes	ko02044 Secretion system (40)	KJGJGIFF_03783_Flagellar_biosynthetic_protein_FliP	K02419
	Protein families: signaling and cellular processes	ko02044 Secretion system (40)	KJGJGIFF_03784_Flagellar_biosynthetic_protein_FliQ	K02420
	Protein families: signaling and cellular processes	ko02044 Secretion system (40)	KJGJGIFF_03785_Flagellar_biosynthetic_protein_FliR	K02421
	Protein families: signaling and cellular processes	ko02044 Secretion system (40)	KJGJGIFF_01874_Type_II_secretion_system_protein_E	K02504
	Protein families: signaling and cellular processes	ko02044 Secretion system (40)	KJGJGIFF_01875_Type_II_secretion_system_protein_F	K02505
	Protein families: signaling and cellular processes	ko02044 Secretion system (40)	KJGJGIFF_02329_putative_protein_YggR	K02669
	Protein families: signaling and cellular processes	ko02044 Secretion system (40)	KJGJGIFF_02501_hypothetical_protein	K02679
	Protein families: signaling and cellular processes	ko02044 Secretion system (40)	KJGJGIFF_02502_hypothetical_protein	K02680
	Protein families: signaling and cellular processes	ko02044 Secretion system (40)	KJGJGIFF_02504_hypothetical_protein	K02681
	Protein families: signaling and cellular processes	ko02044 Secretion system (40)	KJGJGIFF_03462_Signal_recognition_particle_receptor_FtsY	K03110
	Protein families: signaling and cellular processes	ko02044 Secretion system (40)	KJGJGIFF_00895_Curli_production_assembly/transport_component_CsgF	K04338
	Protein families: signaling and cellular processes	ko02044 Secretion system (40)	KJGJGIFF_00835_putative_fimbrial-like_protein_SfmF,KJGJGIFF_01738_hypothetical_protein,KJGJGIFF_01755_S-fimbrial_protein_subunit_SfaA,KJGJGIFF_02647_hypothetical_protein,KJGJGIFF_04113_hypothetical_protein	K07345
	Protein families: signaling and cellular processes	ko02044 Secretion system (40)	KJGJGIFF_02120_hypothetical_protein	K07346
	Protein families: signaling and cellular processes	ko02044 Secretion system (40)	KJGJGIFF_00837_putative_outer_membrane_usher_protein_ElfC,KJGJGIFF_01668_Outer_membrane_usher_protein_FimD,KJGJGIFF_01740_Outer_membrane_usher_protein_YehB,KJGJGIFF_01753_Outer_membrane_usher_protein_FimD,KJGJGIFF_01833_Outer_membrane_usher_protein_HtrE,KJGJGIFF_01834_Outer_membrane_usher_protein_HtrE,KJGJGIFF_01848_Outer_membrane_usher_protein_FimD,KJGJGIFF_01991_putative_outer_membrane_usher_pr…	K07347
	Protein families: signaling and cellular processes	ko02044 Secretion system (40)	KJGJGIFF_01482_putative_fimbrial-like_protein_SfmF	K07348
	Protein families: signaling and cellular processes	ko02044 Secretion system (40)	KJGJGIFF_00839_S-fimbrial_adhesin_protein_SfaS	K07349
	Protein families: signaling and cellular processes	ko02044 Secretion system (40)	KJGJGIFF_01483_putative_fimbrial-like_protein_SfmH	K07350
	Protein families: signaling and cellular processes	ko02044 Secretion system (40)	KJGJGIFF_00613_Actin_cross-linking_toxin_VgrG1	K11904
	Protein families: signaling and cellular processes	ko02044 Secretion system (40)	KJGJGIFF_03532_hypothetical_protein	K12288
	Protein families: signaling and cellular processes	ko02044 Secretion system (40)	KJGJGIFF_01749_Outer_membrane_protein_TolC	K12340
	Protein families: signaling and cellular processes	ko02044 Secretion system (40)	KJGJGIFF_02255_Outer_membrane_usher_protein_PapC,KJGJGIFF_04210_Outer_membrane_usher_protein_PapC	K12518
	Protein families: signaling and cellular processes	ko02044 Secretion system (40)	KJGJGIFF_02254_putative_fimbrial_chaperone_YfcS,KJGJGIFF_04211_putative_fimbrial_chaperone_YfcS	K12519
	Protein families: signaling and cellular processes	ko02044 Secretion system (40)	KJGJGIFF_02940_Type_I_secretion_system_ATP-binding_protein_PrsD	K12536
	Protein families: signaling and cellular processes	ko02044 Secretion system (40)	KJGJGIFF_02941_Type_I_secretion_system_membrane_fusion_protein_PrsE	K12537
	Protein families: signaling and cellular processes	ko02044 Secretion system (40)	KJGJGIFF_03965_Type_I_secretion_system_membrane_fusion_protein_PrsE	K12542
	Protein families: signaling and cellular processes	ko02044 Secretion system (40)	KJGJGIFF_02755_Outer_membrane_efflux_protein_BepC	K12543
	Protein families: signaling and cellular processes	ko02044 Secretion system (40)	KJGJGIFF_01469_hypothetical_protein,KJGJGIFF_01756_hypothetical_protein,KJGJGIFF_02654_hypothetical_protein	K12678
	Protein families: signaling and cellular processes	ko02044 Secretion system (40)	KJGJGIFF_01882_Secretion_monitor	K13301
	Protein families: signaling and cellular processes	ko02044 Secretion system (40)	KJGJGIFF_01748_Colicin_V_secretion_protein_CvaA	K13408
	Protein families: signaling and cellular processes	ko02044 Secretion system (40)	KJGJGIFF_01747_Toxin_RTX-I_translocation_ATP-binding_protein	K13409
	Protein families: signaling and cellular processes	ko02044 Secretion system (40)	KJGJGIFF_02119_hypothetical_protein,KJGJGIFF_02122_hypothetical_protein	K27078
	Protein families: signaling and cellular processes	ko02022 Two-component system (15)	KJGJGIFF_00047_Chemotaxis_protein_CheA,KJGJGIFF_04545_Chemotaxis_protein_CheA	K03407
	Protein families: signaling and cellular processes	ko02022 Two-component system (15)	KJGJGIFF_03770_Protein-glutamate_methylesterase/protein-glutamine_glutaminase	K03412
	Protein families: signaling and cellular processes	ko02022 Two-component system (15)	KJGJGIFF_03769_Chemotaxis_protein_CheY	K03413
	Protein families: signaling and cellular processes	ko02022 Two-component system (15)	KJGJGIFF_00382_Sensor_protein_RstB	K07639
	Protein families: signaling and cellular processes	ko02022 Two-component system (15)	KJGJGIFF_02015_Sensor_protein_CreC	K07641
	Protein families: signaling and cellular processes	ko02022 Two-component system (15)	KJGJGIFF_03712_Sensor_protein_CzcS	K07644
	Protein families: signaling and cellular processes	ko02022 Two-component system (15)	KJGJGIFF_02054_Sensor_protein_QseC	K07645
	Protein families: signaling and cellular processes	ko02022 Two-component system (15)	KJGJGIFF_00383_Transcriptional_regulatory_protein_RstA	K07661
	Protein families: signaling and cellular processes	ko02022 Two-component system (15)	KJGJGIFF_02016_Transcriptional_regulatory_protein_CreB	K07663
	Protein families: signaling and cellular processes	ko02022 Two-component system (15)	KJGJGIFF_03711_Transcriptional_activator_protein_CzcR	K07665
	Protein families: signaling and cellular processes	ko02022 Two-component system (15)	KJGJGIFF_01481_Putative_transcriptional_regulator	K07688
	Protein families: signaling and cellular processes	ko02022 Two-component system (15)	KJGJGIFF_01968_Sensor_histidine_kinase_CitA	K07700
	Protein families: signaling and cellular processes	ko02022 Two-component system (15)	KJGJGIFF_03146_Sensor_histidine_kinase_DcuS	K07701
	Protein families: signaling and cellular processes	ko02022 Two-component system (15)	KJGJGIFF_01969_Transcriptional_regulatory_protein_CitB	K07702
	Protein families: signaling and cellular processes	ko02022 Two-component system (15)	KJGJGIFF_01262_Transcriptional_regulatory_protein_BasR	K07771
	Protein families: signaling and cellular processes	ko02035 Bacterial motility proteins (60)	KJGJGIFF_00051_Chemotaxis_protein_methyltransferase,KJGJGIFF_03771_Chemotaxis_protein_methyltransferase	K00575
	Protein families: signaling and cellular processes	ko02035 Bacterial motility proteins (60)	KJGJGIFF_00866_Flagella_basal_body_P-ring_formation_protein_FlgA,KJGJGIFF_01700_hypothetical_protein,KJGJGIFF_04563_hypothetical_protein	K02386
	Protein families: signaling and cellular processes	ko02035 Bacterial motility proteins (60)	KJGJGIFF_01699_Flagellar_basal_body_rod_protein_FlgB,KJGJGIFF_04562_Flagellar_basal_body_rod_protein_FlgB	K02387
	Protein families: signaling and cellular processes	ko02035 Bacterial motility proteins (60)	KJGJGIFF_04561_Flagellar_basal-body_rod_protein_FlgC	K02388
	Protein families: signaling and cellular processes	ko02035 Bacterial motility proteins (60)	KJGJGIFF_04560_Basal-body_rod_modification_protein_FlgD	K02389
	Protein families: signaling and cellular processes	ko02035 Bacterial motility proteins (60)	KJGJGIFF_00862_Flagellar_hook_protein_FlgE,KJGJGIFF_04559_Flagellar_hook_protein_FlgE	K02390
	Protein families: signaling and cellular processes	ko02035 Bacterial motility proteins (60)	KJGJGIFF_01695_Flagellar_basal-body_rod_protein_FlgF,KJGJGIFF_04558_Flagellar_basal-body_rod_protein_FlgF	K02391
	Protein families: signaling and cellular processes	ko02035 Bacterial motility proteins (60)	KJGJGIFF_04557_Flagellar_basal-body_rod_protein_FlgG	K02392
	Protein families: signaling and cellular processes	ko02035 Bacterial motility proteins (60)	KJGJGIFF_04556_Flagellar_L-ring_protein	K02393
	Protein families: signaling and cellular processes	ko02035 Bacterial motility proteins (60)	KJGJGIFF_04555_Flagellar_P-ring_protein	K02394
	Protein families: signaling and cellular processes	ko02035 Bacterial motility proteins (60)	KJGJGIFF_01691_hypothetical_protein,KJGJGIFF_04554_Peptidoglycan_hydrolase_FlgJ	K02395
	Protein families: signaling and cellular processes	ko02035 Bacterial motility proteins (60)	KJGJGIFF_01690_hypothetical_protein,KJGJGIFF_04553_Flagellar_hook-associated_protein_1	K02396
	Protein families: signaling and cellular processes	ko02035 Bacterial motility proteins (60)	KJGJGIFF_01689_Flagellar_hook-associated_protein_3,KJGJGIFF_04552_Flagellar_hook-associated_protein_3	K02397
	Protein families: signaling and cellular processes	ko02035 Bacterial motility proteins (60)	KJGJGIFF_00867_Negative_regulator_of_flagellin_synthesis	K02398
	Protein families: signaling and cellular processes	ko02035 Bacterial motility proteins (60)	KJGJGIFF_03766_Flagellar_biosynthesis_protein_FlhA	K02400
	Protein families: signaling and cellular processes	ko02035 Bacterial motility proteins (60)	KJGJGIFF_01720_Flagellar_biosynthetic_protein_FlhB,KJGJGIFF_03767_Flagellar_biosynthetic_protein_FlhB	K02401
	Protein families: signaling and cellular processes	ko02035 Bacterial motility proteins (60)	KJGJGIFF_04548_Flagellar_transcriptional_regulator_FlhC	K02402
	Protein families: signaling and cellular processes	ko02035 Bacterial motility proteins (60)	KJGJGIFF_00043_Flagellar_transcriptional_regulator_FlhD,KJGJGIFF_04549_Flagellar_transcriptional_regulator_FlhD	K02403
	Protein families: signaling and cellular processes	ko02035 Bacterial motility proteins (60)	KJGJGIFF_04550_RNA_polymerase_sigma_factor_FliA	K02405
	Protein families: signaling and cellular processes	ko02035 Bacterial motility proteins (60)	KJGJGIFF_01684_Flagellin,KJGJGIFF_01685_Flagellin,KJGJGIFF_03791_hypothetical_protein,KJGJGIFF_04613_hypothetical_protein,KJGJGIFF_04614_hypothetical_protein	K02406
	Protein families: signaling and cellular processes	ko02035 Bacterial motility proteins (60)	KJGJGIFF_01683_B-type_flagellar_hook-associated_protein_2,KJGJGIFF_04568_Flagellar_hook-associated_protein_2	K02407
	Protein families: signaling and cellular processes	ko02035 Bacterial motility proteins (60)	KJGJGIFF_01713_Flagellar_hook-basal_body_complex_protein_FliE,KJGJGIFF_03174_Flagellar_hook-basal_body_complex_protein_FliE,KJGJGIFF_03772_Flagellar_hook-basal_body_complex_protein_FliE	K02408
	Protein families: signaling and cellular processes	ko02035 Bacterial motility proteins (60)	KJGJGIFF_01712_Flagellar_M-ring_protein,KJGJGIFF_03773_Flagellar_M-ring_protein	K02409
	Protein families: signaling and cellular processes	ko02035 Bacterial motility proteins (60)	KJGJGIFF_03774_Flagellar_motor_switch_protein_FliG	K02410
	Protein families: signaling and cellular processes	ko02035 Bacterial motility proteins (60)	KJGJGIFF_01710_hypothetical_protein,KJGJGIFF_03171_Flagellar_assembly_protein_FliH,KJGJGIFF_03775_Flagellar_assembly_protein_FliH	K02411
	Protein families: signaling and cellular processes	ko02035 Bacterial motility proteins (60)	KJGJGIFF_01709_Flagellum-specific_ATP_synthase,KJGJGIFF_03776_Flagellum-specific_ATP_synthase	K02412
	Protein families: signaling and cellular processes	ko02035 Bacterial motility proteins (60)	KJGJGIFF_03169_Flagellar_FliJ_protein,KJGJGIFF_03777_Flagellar_FliJ_protein	K02413
	Protein families: signaling and cellular processes	ko02035 Bacterial motility proteins (60)	KJGJGIFF_01680_hypothetical_protein,KJGJGIFF_03168_hypothetical_protein,KJGJGIFF_03778_hypothetical_protein	K02414
	Protein families: signaling and cellular processes	ko02035 Bacterial motility proteins (60)	KJGJGIFF_01679_hypothetical_protein,KJGJGIFF_03167_hypothetical_protein,KJGJGIFF_03779_hypothetical_protein	K02415
	Protein families: signaling and cellular processes	ko02035 Bacterial motility proteins (60)	KJGJGIFF_01715_hypothetical_protein,KJGJGIFF_03780_Flagellar_motor_switch_protein_FliM	K02416
	Protein families: signaling and cellular processes	ko02035 Bacterial motility proteins (60)	KJGJGIFF_03781_Flagellar_motor_switch_protein_FliN	K02417
	Protein families: signaling and cellular processes	ko02035 Bacterial motility proteins (60)	KJGJGIFF_03164_Flagellar_protein_FliO,KJGJGIFF_03782_hypothetical_protein	K02418
	Protein families: signaling and cellular processes	ko02035 Bacterial motility proteins (60)	KJGJGIFF_03783_Flagellar_biosynthetic_protein_FliP	K02419
	Protein families: signaling and cellular processes	ko02035 Bacterial motility proteins (60)	KJGJGIFF_03784_Flagellar_biosynthetic_protein_FliQ	K02420
	Protein families: signaling and cellular processes	ko02035 Bacterial motility proteins (60)	KJGJGIFF_03785_Flagellar_biosynthetic_protein_FliR	K02421
	Protein families: signaling and cellular processes	ko02035 Bacterial motility proteins (60)	KJGJGIFF_01682_Flagellar_secretion_chaperone_FliS,KJGJGIFF_04567_Flagellar_secretion_chaperone_FliS	K02422
	Protein families: signaling and cellular processes	ko02035 Bacterial motility proteins (60)	KJGJGIFF_00007_Flagellar_protein_FliT	K02423
	Protein families: signaling and cellular processes	ko02035 Bacterial motility proteins (60)	KJGJGIFF_00012_Regulator_of_sigma_S_factor_FliZ	K02425
	Protein families: signaling and cellular processes	ko02035 Bacterial motility proteins (60)	KJGJGIFF_04547_Motility_protein_A	K02556
	Protein families: signaling and cellular processes	ko02035 Bacterial motility proteins (60)	KJGJGIFF_01676_Chemotaxis_protein_LafU,KJGJGIFF_04546_Motility_protein_B	K02557
	Protein families: signaling and cellular processes	ko02035 Bacterial motility proteins (60)	KJGJGIFF_02329_putative_protein_YggR	K02669
	Protein families: signaling and cellular processes	ko02035 Bacterial motility proteins (60)	KJGJGIFF_01580_Methyl-accepting_chemotaxis_protein_I,KJGJGIFF_03790_hypothetical_protein,KJGJGIFF_04192_hypothetical_protein	K03406
	Protein families: signaling and cellular processes	ko02035 Bacterial motility proteins (60)	KJGJGIFF_00047_Chemotaxis_protein_CheA,KJGJGIFF_04545_Chemotaxis_protein_CheA	K03407
	Protein families: signaling and cellular processes	ko02035 Bacterial motility proteins (60)	KJGJGIFF_04544_Chemotaxis_protein_CheW	K03408
	Protein families: signaling and cellular processes	ko02035 Bacterial motility proteins (60)	KJGJGIFF_03770_Protein-glutamate_methylesterase/protein-glutamine_glutaminase	K03412
	Protein families: signaling and cellular processes	ko02035 Bacterial motility proteins (60)	KJGJGIFF_03769_Chemotaxis_protein_CheY	K03413
	Protein families: signaling and cellular processes	ko02035 Bacterial motility proteins (60)	KJGJGIFF_03768_Protein_phosphatase_CheZ	K03414
	Protein families: signaling and cellular processes	ko02035 Bacterial motility proteins (60)	KJGJGIFF_00057_Flagellar_protein_FlhE	K03516
	Protein families: signaling and cellular processes	ko02035 Bacterial motility proteins (60)	KJGJGIFF_02132_Aerotaxis_receptor	K03776
	Protein families: signaling and cellular processes	ko02035 Bacterial motility proteins (60)	KJGJGIFF_04551_Methyl-accepting_chemotaxis_protein_III	K05874
	Protein families: signaling and cellular processes	ko02035 Bacterial motility proteins (60)	KJGJGIFF_00593_Methyl-accepting_chemotaxis_protein_III	K05876
	Protein families: signaling and cellular processes	ko02035 Bacterial motility proteins (60)	KJGJGIFF_00050_Methyl-accepting_chemotaxis_protein_IV	K05877
	Protein families: signaling and cellular processes	ko02035 Bacterial motility proteins (60)	KJGJGIFF_00835_putative_fimbrial-like_protein_SfmF,KJGJGIFF_01738_hypothetical_protein,KJGJGIFF_01755_S-fimbrial_protein_subunit_SfaA,KJGJGIFF_02647_hypothetical_protein,KJGJGIFF_04113_hypothetical_protein	K07345
	Protein families: signaling and cellular processes	ko02035 Bacterial motility proteins (60)	KJGJGIFF_02120_hypothetical_protein	K07346
	Protein families: signaling and cellular processes	ko02035 Bacterial motility proteins (60)	KJGJGIFF_00837_putative_outer_membrane_usher_protein_ElfC,KJGJGIFF_01668_Outer_membrane_usher_protein_FimD,KJGJGIFF_01740_Outer_membrane_usher_protein_YehB,KJGJGIFF_01753_Outer_membrane_usher_protein_FimD,KJGJGIFF_01833_Outer_membrane_usher_protein_HtrE,KJGJGIFF_01834_Outer_membrane_usher_protein_HtrE,KJGJGIFF_01848_Outer_membrane_usher_protein_FimD,KJGJGIFF_01991_putative_outer_membrane_usher_pr…	K07347
	Protein families: signaling and cellular processes	ko02035 Bacterial motility proteins (60)	KJGJGIFF_01482_putative_fimbrial-like_protein_SfmF	K07348
	Protein families: signaling and cellular processes	ko02035 Bacterial motility proteins (60)	KJGJGIFF_00839_S-fimbrial_adhesin_protein_SfaS	K07349
	Protein families: signaling and cellular processes	ko02035 Bacterial motility proteins (60)	KJGJGIFF_01483_putative_fimbrial-like_protein_SfmH	K07350
	Protein families: signaling and cellular processes	ko02035 Bacterial motility proteins (60)	KJGJGIFF_01706_hypothetical_protein,KJGJGIFF_03762_hypothetical_protein	K18475
	Protein families: signaling and cellular processes	ko02035 Bacterial motility proteins (60)	KJGJGIFF_02119_hypothetical_protein,KJGJGIFF_02122_hypothetical_protein	K27078
	Protein families: signaling and cellular processes	ko04147 Exosome (3)	KJGJGIFF_02415_D-phenylhydantoinase	K01464
	Protein families: signaling and cellular processes	ko04147 Exosome (3)	KJGJGIFF_03941_Outer_membrane_lipoprotein_Blc	K03098
	Protein families: signaling and cellular processes	ko04147 Exosome (3)	KJGJGIFF_00269_Protein_FixB,KJGJGIFF_02825_Protein_FixB	K03522
	Protein families: signaling and cellular processes	ko02048 Prokaryotic defense system (24)	KJGJGIFF_03151_DNA-cytosine_methyltransferase	K00558
	Protein families: signaling and cellular processes	ko02048 Prokaryotic defense system (24)	KJGJGIFF_04595_UvrABC_system_protein_B	K01153
	Protein families: signaling and cellular processes	ko02048 Prokaryotic defense system (24)	KJGJGIFF_04597_hypothetical_protein	K01154
	Protein families: signaling and cellular processes	ko02048 Prokaryotic defense system (24)	KJGJGIFF_04596_putative_type_I_restriction_enzymeP_M_protein	K03427
	Protein families: signaling and cellular processes	ko02048 Prokaryotic defense system (24)	KJGJGIFF_00672_Phage_shock_protein_C	K03973
	Protein families: signaling and cellular processes	ko02048 Prokaryotic defense system (24)	KJGJGIFF_01212_hypothetical_protein	K06223
	Protein families: signaling and cellular processes	ko02048 Prokaryotic defense system (24)	KJGJGIFF_01074_CRISPR-associated_nuclease/helicase_Cas3_subtype_I-F/YPEST	K07012
	Protein families: signaling and cellular processes	ko02048 Prokaryotic defense system (24)	KJGJGIFF_04106_Serine/threonine-protein_kinase_toxin_HipA	K07154
	Protein families: signaling and cellular processes	ko02048 Prokaryotic defense system (24)	KJGJGIFF_01763_Multiple_stress_resistance_protein_BhsA	K12151
	Protein families: signaling and cellular processes	ko02048 Prokaryotic defense system (24)	KJGJGIFF_01075_CRISPR-associated_endonuclease_Cas1	K15342
	Protein families: signaling and cellular processes	ko02048 Prokaryotic defense system (24)	KJGJGIFF_04105_hypothetical_protein	K15773
	Protein families: signaling and cellular processes	ko02048 Prokaryotic defense system (24)	KJGJGIFF_02142_Antitoxin_HigA	K18831
	Protein families: signaling and cellular processes	ko02048 Prokaryotic defense system (24)	KJGJGIFF_02670_Toxin_YpjF,KJGJGIFF_03792_Toxin_YpjF	K18837
	Protein families: signaling and cellular processes	ko02048 Prokaryotic defense system (24)	KJGJGIFF_02671_Cytoskeleton_bundling-enhancing_antitoxin_CbeA,KJGJGIFF_03793_Antitoxin_YfjZ	K18838
	Protein families: signaling and cellular processes	ko02048 Prokaryotic defense system (24)	KJGJGIFF_03853_Endoribonuclease_toxin_ChpB	K18841
	Protein families: signaling and cellular processes	ko02048 Prokaryotic defense system (24)	KJGJGIFF_03854_Antitoxin_ChpS	K18842
	Protein families: signaling and cellular processes	ko02048 Prokaryotic defense system (24)	KJGJGIFF_03384_hypothetical_protein	K18920
	Protein families: signaling and cellular processes	ko02048 Prokaryotic defense system (24)	KJGJGIFF_04083_Toxin_ParE1	K19092
	Protein families: signaling and cellular processes	ko02048 Prokaryotic defense system (24)	KJGJGIFF_01073_CRISPR-associated_protein_Csy1	K19127
	Protein families: signaling and cellular processes	ko02048 Prokaryotic defense system (24)	KJGJGIFF_01072_CRISPR-associated_protein_Csy2	K19128
	Protein families: signaling and cellular processes	ko02048 Prokaryotic defense system (24)	KJGJGIFF_01071_CRISPR-associated_protein_Csy3	K19129
	Protein families: signaling and cellular processes	ko02048 Prokaryotic defense system (24)	KJGJGIFF_01070_CRISPR-associated_endonuclease_Cas6/Csy4	K19130
	Protein families: signaling and cellular processes	ko02048 Prokaryotic defense system (24)	KJGJGIFF_00443_hypothetical_protein	K19163
	Protein families: signaling and cellular processes	ko02048 Prokaryotic defense system (24)	KJGJGIFF_01129_hypothetical_protein	K19688
	Protein families: signaling and cellular processes	ko01504 Antimicrobial resistance genes (9)	KJGJGIFF_00485_Multidrug_efflux_pump_subunit_AcrA	K03585
	Protein families: signaling and cellular processes	ko01504 Antimicrobial resistance genes (9)	KJGJGIFF_03712_Sensor_protein_CzcS	K07644
	Protein families: signaling and cellular processes	ko01504 Antimicrobial resistance genes (9)	KJGJGIFF_03711_Transcriptional_activator_protein_CzcR	K07665
	Protein families: signaling and cellular processes	ko01504 Antimicrobial resistance genes (9)	KJGJGIFF_00564_Methyl_viologen_resistance_protein_SmvA	K08167
	Protein families: signaling and cellular processes	ko01504 Antimicrobial resistance genes (9)	KJGJGIFF_00676_Quinolone_resistance_protein_NorB	K08170
	Protein families: signaling and cellular processes	ko01504 Antimicrobial resistance genes (9)	KJGJGIFF_01749_Outer_membrane_protein_TolC	K12340
	Protein families: signaling and cellular processes	ko01504 Antimicrobial resistance genes (9)	KJGJGIFF_00486_Multidrug_efflux_pump_subunit_AcrB	K18138
	Protein families: signaling and cellular processes	ko01504 Antimicrobial resistance genes (9)	KJGJGIFF_02309_HTH-type_transcriptional_regulator_AcrR	K18140
	Protein families: signaling and cellular processes	ko01504 Antimicrobial resistance genes (9)	KJGJGIFF_02310_Multidrug_export_protein_AcrE	K18141
	Protein families: signaling and cellular processes	ko00537 Glycosylphosphatidylinositol (GPI)-anchored proteins (1)	KJGJGIFF_00159_Periplasmic_trehalase	K01194

## Sheet: Supplementary Table-4
	Supplementary Table 4: KO annotations of Cyp38S predicted proteins
	Orthologs and modules identified in the total proteins predicted in Cyp38S	Orthologs and modules identified in the unique proteins predicted in Cyp38S	Percent of unique predicted proteins
	Protein families: metabolism	Protein families: metabolism
	ko01000 Enzymes (1239)	ko01000 Enzymes (360)	0.290557
	ko01001 Protein kinases (24)	ko01001 Protein kinases (8)	0.333333
	ko01009 Protein phosphatases and associated proteins (3)
	ko01002 Peptidases and inhibitors (79)	ko01002 Peptidases and inhibitors (20)	0.253165
	ko01003 Glycosyltransferases (14)	ko01003 Glycosyltransferases (6)	0.428571
	ko01005 Lipopolysaccharide biosynthesis proteins (41)	ko01005 Lipopolysaccharide biosynthesis proteins (16)	0.390244
	ko01011 Peptidoglycan biosynthesis and degradation proteins (46)	ko01011 Peptidoglycan biosynthesis and degradation proteins (14)	0.304348
	ko01004 Lipid biosynthesis proteins (21)	ko01004 Lipid biosynthesis proteins (5)	0.238095
	ko01008 Polyketide biosynthesis proteins (6)	ko01008 Polyketide biosynthesis proteins (2)	0.333333
	ko01006 Prenyltransferases (7)	ko01006 Prenyltransferases (1)	0.142857
	ko01007 Amino acid related enzymes (45)	ko01007 Amino acid related enzymes (8)	0.177778
	ko00194 Photosynthesis proteins (9)
	Protein families: genetic information processing	Protein families: genetic information processing
	ko03000 Transcription factors (151)	ko03000 Transcription factors (46)	0.304636
	ko03021 Transcription machinery (24)	ko03021 Transcription machinery (2)	0.0833333
	ko03019 Messenger RNA biogenesis (26)	ko03019 Messenger RNA biogenesis (1)	0.0384615
	ko03011 Ribosome (53)	ko03011 Ribosome (2)	0.0377358
	ko03009 Ribosome biogenesis (73)	ko03009 Ribosome biogenesis (12)	0.164384
	ko03016 Transfer RNA biogenesis (96)	ko03016 Transfer RNA biogenesis (22)	0.229167
	ko03012 Translation factors (21)	ko03012 Translation factors (1)	0.047619
	ko03110 Chaperones and folding catalysts (49)	ko03110 Chaperones and folding catalysts (6)	0.122449
	ko04131 Membrane trafficking (5)
	ko03051 Proteasome (1)
	ko03032 DNA replication proteins (33)	ko03032 DNA replication proteins (5)	0.151515
	ko03036 Chromosome and associated proteins (62)	ko03036 Chromosome and associated proteins (8)	0.129032
	ko03400 DNA repair and recombination proteins (94)	ko03400 DNA repair and recombination proteins (24)	0.255319
	ko03029 Mitochondrial biogenesis (25)	ko03029 Mitochondrial biogenesis (2)	0.08
	Protein families: signaling and cellular processes	Protein families: signaling and cellular processes
	ko02000 Transporters (530)	ko02000 Transporters (150)	0.283019
	ko02044 Secretion system (61)	ko02044 Secretion system (40)	0.655738
	ko02042 Bacterial toxins (2)
	ko02022 Two-component system (48)	ko02022 Two-component system (15)	0.3125
	ko02035 Bacterial motility proteins (64)	ko02035 Bacterial motility proteins (60)	0.9375
	ko04812 Cytoskeleton proteins (7)
	ko04147 Exosome (36)	ko04147 Exosome (3)	0.0833333
	ko02048 Prokaryotic defense system (40)	ko02048 Prokaryotic defense system (24)	0.6
	ko01504 Antimicrobial resistance genes (17)	ko01504 Antimicrobial resistance genes (9)	0.529412
	ko00536 Glycosaminoglycan binding proteins (1)
	ko00537 Glycosylphosphatidylinositol (GPI)-anchored proteins (2)	ko00537 Glycosylphosphatidylinositol (GPI)-anchored proteins (1)	0.5

## Sheet: Supplementary Table -5
Supplementary Table 5: Taxonomy Assignment of Cyp38S Unique proteins
	Predicted Protein	KO	Kingdom	Order	Genus
	user:KJGJGIFF_00002_SOS_response-associated_protein_YedK		Bacteria	Enterobacteria	Pseudocitrobacter
	user:KJGJGIFF_00005_hypothetical_protein		Bacteria	Enterobacteria	Pseudocitrobacter
	user:KJGJGIFF_02445_3-oxoacyl-[acyl-carrier-protein]_reductase_FabG	K00059	Bacteria	Enterobacteria	(no genus)
	user:KJGJGIFF_00622_3-hydroxyadipyl-CoA_dehydrogenase	K00074	Bacteria	Enterobacteria	(no genus)
	user:KJGJGIFF_00017_Regulatory_protein_SdiA	K07782	Bacteria	Enterobacteria	Pseudocitrobacter
	user:KJGJGIFF_00025_hypothetical_protein		Bacteria	Enterobacteria	Pseudocitrobacter
	user:KJGJGIFF_00028_hypothetical_protein		Bacteria	Enterobacteria	Pseudocitrobacter
	user:KJGJGIFF_01927_4-hydroxythreonine-4-phosphate_dehydrogenase	K00097	Bacteria	Enterobacteria	(no genus)
	user:KJGJGIFF_02894_Anaerobic_glycerol-3-phosphate_dehydrogenase_subunit_B	K00112	Bacteria	Enterobacteria	(no genus)
	user:KJGJGIFF_00033_putative_protein_AzuC		Bacteria	Enterobacteria	Pseudocitrobacter
	user:KJGJGIFF_00035_Bacterial_non-heme_ferritin	K02255	Bacteria	Enterobacteria	Pseudocitrobacter
	user:KJGJGIFF_01423_2,3-dihydro-2,3-dihydroxybenzoate_dehydrogenase	K00216	Bacteria	Enterobacteria	(no genus)
	user:KJGJGIFF_03679_Oxygen-dependent_coproporphyrinogen-III_oxidase	K00228	Bacteria	Enterobacteria	(no genus)
	user:KJGJGIFF_04338_Soluble_pyridine_nucleotide_transhydrogenase	K00322	Bacteria	Enterobacteria	(no genus)
	user:KJGJGIFF_00042_Universal_stress_protein_C	K14064	Bacteria	Enterobacteria	Pseudocitrobacter
	user:KJGJGIFF_00043_Flagellar_transcriptional_regulator_FlhD	K02403	Bacteria	Enterobacteria	Pseudocitrobacter
	user:KJGJGIFF_04444_Na(+)-translocating_NADH-quinone_reductase_subunit_C	K00348	Bacteria	Enterobacteria	(no genus)
	user:KJGJGIFF_03551_Nitrite_reductase_(NADH)_small_subunit	K00363	Bacteria	Enterobacteria	(no genus)
	user:KJGJGIFF_00212_Nitrate_reductase	K00372	Bacteria	Enterobacteria	(no genus)
	user:KJGJGIFF_00057_Flagellar_protein_FlhE	K03516	Bacteria	Enterobacteria	Pseudocitrobacter
	user:KJGJGIFF_01539_HTH-type_transcriptional_regulatory_protein_GabR	K00375	Bacteria	Enterobacteria	(no genus)
	user:KJGJGIFF_00064_hypothetical_protein		Bacteria	Enterobacteria	Pseudocitrobacter
	user:KJGJGIFF_00590_Protocatechuate_3,4-dioxygenase_alpha_chain	K00448	Bacteria	Enterobacteria	(no genus)
	user:KJGJGIFF_02347_p-cumate_2,3-dioxygenase_system,_ferredoxin--NAD(+)_reductase_component	K00529	Bacteria	Enterobacteria	(no genus)
	user:KJGJGIFF_00074_hypothetical_protein		Bacteria	Enterobacteria	Citrobacter
	user:KJGJGIFF_00075_hypothetical_protein		Bacteria	Enterobacteria	Pseudocitrobacter
	user:KJGJGIFF_03601_3-phenylpropionate/cinnamic_acid_dioxygenase_ferredoxin--NAD(+)_reductase_component	K00529	Bacteria	Enterobacteria	(no genus)
	user:KJGJGIFF_00118_23S_rRNA_(guanine(745)-N(1))-methyltransferase	K00563	Bacteria	Enterobacteria	(no genus)
	user:KJGJGIFF_00090_Protease_2	K01354	Bacteria	Enterobacteria	Pseudocitrobacter
	user:KJGJGIFF_00092_hypothetical_protein		Bacteria	Enterobacteria	Pseudocitrobacter
	user:KJGJGIFF_00094_Protein_YobA	K07156	Bacteria	Enterobacteria	Pseudocitrobacter
	user:KJGJGIFF_00051_Chemotaxis_protein_methyltransferase	K00575	Bacteria	Enterobacteria	(no genus)
	user:KJGJGIFF_04535_Methionyl-tRNA_formyltransferase	K00604	Bacteria	Enterobacteria	(no genus)
	user:KJGJGIFF_00097_UDP-3-O-(3-hydroxymyristoyl)glucosamine_N-acyltransferase	K00640	Bacteria	Enterobacteria	(no genus)
	user:KJGJGIFF_03970_Putative_pyridoxal_phosphate-dependent_acyltransferase	K00652	Bacteria	Enterobacteria	(no genus)
	user:KJGJGIFF_00099_hypothetical_protein	K03088	Bacteria	Betaproteobacteria	Advenella
	user:KJGJGIFF_00103_Ribosomal_RNA_small_subunit_methyltransferase_F	K11392	Bacteria	Enterobacteria	Pseudocitrobacter
	user:KJGJGIFF_00106_Free_methionine-R-sulfoxide_reductase	K08968	Bacteria	Enterobacteria	Pseudocitrobacter
	user:KJGJGIFF_00115_hypothetical_protein		Bacteria	Enterobacteria	Pseudocitrobacter
	user:KJGJGIFF_00117_Peptidoglycan_D,D-transpeptidase_FtsI	K03587	Bacteria	Enterobacteria	Pseudocitrobacter
	user:KJGJGIFF_01537_Maltose_O-acetyltransferase	K00661	Bacteria	Enterobacteria	(no genus)
	user:KJGJGIFF_00119_putative_manganese_efflux_pump_MntP	K23242	Bacteria	Enterobacteria	Pseudocitrobacter
	user:KJGJGIFF_00120_hypothetical_protein		Bacteria	Enterobacteria	Pseudocitrobacter
	user:KJGJGIFF_00125_putative_cyclic_di-GMP_phosphodiesterase_PdeD	K21090	Bacteria	Enterobacteria	Pseudocitrobacter
	user:KJGJGIFF_00128_Aminodeoxychorismate_synthase_component_1	K01665	Bacteria	Enterobacteria	Pseudocitrobacter
	user:KJGJGIFF_00129_hypothetical_protein	K09917	Bacteria	Enterobacteria	Pseudocitrobacter
	user:KJGJGIFF_03967_4-hydroxyphenylalkanoate_adenylyltransferase	K00666	Bacteria	Enterobacteria	(no genus)
	user:KJGJGIFF_00133_hypothetical_protein	K07285	Bacteria	Enterobacteria	Pseudocitrobacter
	user:KJGJGIFF_00139_hypothetical_protein		Bacteria	Enterobacteria	Lelliottia
	user:KJGJGIFF_00140_hypothetical_protein		Bacteria	Actinomycetota	Polymorphospora
	user:KJGJGIFF_00141_Inner_membrane_protein_YagU	K08996	Bacteria	Enterobacteria	Raoultella
	user:KJGJGIFF_00145_Protein_UmuD	K03503	Bacteria	Enterobacteria	Scandinavium
	user:KJGJGIFF_00146_Protein_UmuC	K03502	Viruses	Viruses	vg
	user:KJGJGIFF_00147_Disulfide_bond_formation_protein_B	K03611	Bacteria	Enterobacteria	Raoultella
	user:KJGJGIFF_00148_Na(+)/H(+)_antiporter_NhaB	K03314	Bacteria	Enterobacteria	Pseudocitrobacter
	user:KJGJGIFF_00041_Trehalose-6-phosphate_synthase	K00697	Bacteria	Enterobacteria	(no genus)
	user:KJGJGIFF_03125_Nicotinate-nucleotide--dimethylbenzimidazole_phosphoribosyltransferase	K00768	Bacteria	Enterobacteria	(no genus)
	user:KJGJGIFF_00156_Flagellar_brake_protein_YcgR	K21087	Bacteria	Enterobacteria	Pseudocitrobacter
	user:KJGJGIFF_00158_Ferrichrome_outer_membrane_transporter/phage_receptor	K02014	Bacteria	Enterobacteria	Pseudocitrobacter
	user:KJGJGIFF_01857_Polyamine_aminopropyltransferase	K00797	Bacteria	Enterobacteria	(no genus)
	user:KJGJGIFF_01877_Dephospho-CoA_kinase	K00859	Bacteria	Enterobacteria	(no genus)
	user:KJGJGIFF_00161_Carbamoyl-phosphate_synthase_large_chain	K01941	Bacteria	Enterobacteria	Pseudocitrobacter
	user:KJGJGIFF_00162_HTH-type_transcriptional_repressor_RspR		Bacteria	Enterobacteria	Pseudocitrobacter
	user:KJGJGIFF_00164_hypothetical_protein	K11960	Bacteria	Enterobacteria	Pseudocitrobacter
	user:KJGJGIFF_00168_hypothetical_protein	K03594	Bacteria	Other Gammaproteobacteria	Azotobacter
	user:KJGJGIFF_00169_hypothetical_protein		Bacteria	Other Gammaproteobacteria	Solimonas
	user:KJGJGIFF_02536_Glycerate_2-kinase	K00865	Bacteria	Enterobacteria	(no genus)
	user:KJGJGIFF_00171_hypothetical_protein		Bacteria	Enterobacteria	Lelliottia
	user:KJGJGIFF_03421_2-dehydro-3-deoxygluconokinase	K00874	Bacteria	Enterobacteria	(no genus)
	user:KJGJGIFF_03010_Hydroxyethylthiazole_kinase	K00878	Bacteria	Enterobacteria	(no genus)
	user:KJGJGIFF_00177_Multidrug_resistance_protein_MdtH		Bacteria	Enterobacteria	Citrobacter
	user:KJGJGIFF_00178_hypothetical_protein		Bacteria	Enterobacteria	Yersinia
	user:KJGJGIFF_00179_hypothetical_protein		Bacteria	Enterobacteria	Yersinia
	user:KJGJGIFF_00180_hypothetical_protein		Bacteria	Betaproteobacteria	Burkholderia
	user:KJGJGIFF_00181_hypothetical_protein		Bacteria	Enterobacteria	Moellerella
	user:KJGJGIFF_00182_hypothetical_protein		Bacteria	Enterobacteria	Yersinia
	user:KJGJGIFF_02258_N-acetylmannosamine_kinase	K00885	Bacteria	Enterobacteria	(no genus)
	user:KJGJGIFF_00193_Protein_YchQ		Bacteria	Enterobacteria	Pseudocitrobacter
	user:KJGJGIFF_00196_Small_toxic_polypeptide_LdrA	K18862	Bacteria	Enterobacteria	Pseudocitrobacter
	user:KJGJGIFF_04044_Diacylglycerol_kinase	K00901	Bacteria	Enterobacteria	(no genus)
	user:KJGJGIFF_00198_hypothetical_protein		Bacteria	Enterobacteria	Escherichia
	user:KJGJGIFF_00202_Putative_cation_transport_regulator_ChaB	K06197	Bacteria	Enterobacteria	Trabulsiella
	user:KJGJGIFF_00204_hypothetical_protein		Bacteria	Enterobacteria	Klebsiella
	user:KJGJGIFF_00205_hypothetical_protein		Viruses	Viruses	vg
	user:KJGJGIFF_01034_Tetraacyldisaccharide_4'-kinase	K00912	Bacteria	Enterobacteria	(no genus)
	user:KJGJGIFF_03307_hypothetical_protein	K00986	Bacteria	Enterobacteria	(no genus)
	user:KJGJGIFF_00211_Nitric_oxide_reductase_FlRd-NAD(+)_reductase	K00361	Bacteria	Enterobacteria	Pseudocitrobacter
	user:KJGJGIFF_03628_3-mercaptopyruvate_sulfurtransferase	K01011	Bacteria	Enterobacteria	(no genus)
	user:KJGJGIFF_00402_3-oxoadipate_enol-lactonase_2	K01055	Bacteria	Enterobacteria	(no genus)
	user:KJGJGIFF_00244_hypothetical_protein		Bacteria	Enterobacteria	Pseudocitrobacter
	user:KJGJGIFF_04257_Carboxymethylenebutenolidase	K01061	Bacteria	Enterobacteria	(no genus)
	user:KJGJGIFF_01520_Acetyl_esterase	K01066	Bacteria	Enterobacteria	(no genus)
	user:KJGJGIFF_00256_Thioredoxin/glutathione_peroxidase_BtuE	K00432	Bacteria	Enterobacteria	Pseudocitrobacter
	user:KJGJGIFF_02958_S-formylglutathione_hydrolase_YeiG	K01070	Bacteria	Enterobacteria	(no genus)
	user:KJGJGIFF_00259_Anti-FlhC(2)FlhD(4)_factor_YdiV		Bacteria	Enterobacteria	Pseudocitrobacter
	user:KJGJGIFF_00925_Glucose-1-phosphatase	K01085	Bacteria	Enterobacteria	(no genus)
	user:KJGJGIFF_00040_Trehalose-6-phosphate_phosphatase	K01087	Bacteria	Enterobacteria	(no genus)
	user:KJGJGIFF_03542_Phosphoglycolate_phosphatase	K01091	Bacteria	Enterobacteria	(no genus)
	user:KJGJGIFF_00266_Medium-chain_fatty-acid--CoA_ligase	K12507	Bacteria	Enterobacteria	Salmonella
	user:KJGJGIFF_00267_Ferredoxin-like_protein_FixX	K03855	Bacteria	Enterobacteria	Kosakonia
	user:KJGJGIFF_00268_D-amino_acid_dehydrogenase	K00313	Bacteria	Enterobacteria	Enterobacter
	user:KJGJGIFF_00269_Protein_FixB		Bacteria	Enterobacteria	Enterobacter
	user:KJGJGIFF_00270_Protein_FixA		Bacteria	Enterobacteria	Escherichia
	user:KJGJGIFF_00271_HTH-type_transcriptional_activator_RhaS		Bacteria	Enterobacteria	Citrobacter
	user:KJGJGIFF_00272_Crotonobetainyl-CoA_reductase		Bacteria	Enterobacteria	Citrobacter
	user:KJGJGIFF_00273_Acetate_CoA-transferase_YdiF	K19709	Bacteria	Enterobacteria	Escherichia
	user:KJGJGIFF_00274_3-dehydroquinate_dehydratase	K03785	Bacteria	Enterobacteria	Enterobacter
	user:KJGJGIFF_00275_Quinate/shikimate_dehydrogenase	K05887	Bacteria	Enterobacteria	Escherichia
	user:KJGJGIFF_00276_Inner_membrane_transport_protein_YdiN	K26745	Bacteria	Enterobacteria	Citrobacter
	user:KJGJGIFF_00277_Inner_membrane_transport_protein_YdiM	K26745	Bacteria	Enterobacteria	Escherichia
	user:KJGJGIFF_00278_hypothetical_protein		Bacteria	Enterobacteria	Escherichia
	user:KJGJGIFF_00279_Putative_transport_protein_YdiK		Bacteria	Enterobacteria	Pseudocitrobacter
	user:KJGJGIFF_00281_1,4-dihydroxy-2-naphthoyl-CoA_hydrolase	K19222	Bacteria	Enterobacteria	Pseudocitrobacter
	user:KJGJGIFF_00282_hypothetical_protein	K09946	Bacteria	Enterobacteria	Raoultella
	user:KJGJGIFF_00283_hypothetical_protein		Bacteria	Actinomycetota	Agreia
	user:KJGJGIFF_00694_Phosphatidylglycerophosphatase_B	K01096	Bacteria	Enterobacteria	(no genus)
	user:KJGJGIFF_00293_Fumarase_D	K01675	Bacteria	Enterobacteria	Pseudocitrobacter
	user:KJGJGIFF_00294_HTH-type_transcriptional_repressor_NicS		Bacteria	Enterobacteria	Pseudocitrobacter
	user:KJGJGIFF_00295_hypothetical_protein	K26400	Bacteria	Enterobacteria	Pseudocitrobacter
	user:KJGJGIFF_01408_Ribonuclease_I	K01169	Bacteria	Enterobacteria	(no genus)
	user:KJGJGIFF_00298_Molybdate-binding_protein_ModA	K02020	Bacteria	Enterobacteria	Pseudocitrobacter
	user:KJGJGIFF_03369_Periplasmic_alpha-amylase	K01176	Bacteria	Enterobacteria	(no genus)
	user:KJGJGIFF_03429_hypothetical_protein	K01185	Bacteria	Enterobacteria	(no genus)
	user:KJGJGIFF_01158_hypothetical_protein	K01187	Bacteria	Enterobacteria	(no genus)
	user:KJGJGIFF_00311_hypothetical_protein		Bacteria	Enterobacteria	Pseudocitrobacter
	user:KJGJGIFF_00312_Penicillin-binding_protein_activator_LpoB	K07337	Bacteria	Enterobacteria	Pseudocitrobacter
	user:KJGJGIFF_00313_Thiamine_kinase	K07251	Bacteria	Enterobacteria	Pseudocitrobacter
	user:KJGJGIFF_00321_Metal-pseudopaline_receptor_CntO	K02014	Bacteria	Enterobacteria	Pseudocitrobacter
	user:KJGJGIFF_01620_Maltodextrin_glucosidase	K01187	Bacteria	Enterobacteria	(no genus)
	user:KJGJGIFF_00159_Periplasmic_trehalase	K01194	Bacteria	Enterobacteria	(no genus)
	user:KJGJGIFF_01165_Aryl-phospho-beta-D-glucosidase_BglH	K01223	Bacteria	Enterobacteria	(no genus)
	user:KJGJGIFF_03397_DNA-3-methyladenine_glycosylase_1	K01246	Bacteria	Enterobacteria	(no genus)
	user:KJGJGIFF_03032_DNA-3-methyladenine_glycosylase_2	K01247	Bacteria	Enterobacteria	(no genus)
	user:KJGJGIFF_00524_Dipeptidyl_carboxypeptidase	K01284	Bacteria	Enterobacteria	(no genus)
	user:KJGJGIFF_00331_Metal-binding_protein_ZinT		Bacteria	Enterobacteria	Pseudocitrobacter
	user:KJGJGIFF_00335_Inner_membrane_transport_protein_YdhC		Bacteria	Enterobacteria	Pseudocitrobacter
	user:KJGJGIFF_00343_Ribonuclease_T	K03683	Bacteria	Enterobacteria	Pseudocitrobacter
	user:KJGJGIFF_00344_Lactoylglutathione_lyase	K01759	Bacteria	Enterobacteria	Pseudocitrobacter
	user:KJGJGIFF_00346_HTH-type_transcriptional_repressor_NemR	K16137	Bacteria	Enterobacteria	Pseudocitrobacter
	user:KJGJGIFF_00349_Superoxide_dismutase_[Cu-Zn]	K04565	Bacteria	Enterobacteria	Pseudocitrobacter
	user:KJGJGIFF_00350_p-hydroxybenzoic_acid_efflux_pump_subunit_AaeB		Bacteria	Enterobacteria	Pseudocitrobacter
	user:KJGJGIFF_00154_Murein_tetrapeptide_carboxypeptidase	K01297	Bacteria	Enterobacteria	(no genus)
	user:KJGJGIFF_00558_Thermostable_carboxypeptidase_1	K01299	Bacteria	Enterobacteria	(no genus)
	user:KJGJGIFF_00364_Ion-translocating_oxidoreductase_complex_subunit_G	K03612	Bacteria	Enterobacteria	Pseudocitrobacter
	user:KJGJGIFF_01327_Pyrrolidone-carboxylate_peptidase	K01304	Bacteria	Enterobacteria	(no genus)
	user:KJGJGIFF_00371_Aryl-phospho-beta-D-glucosidase_BglC		Bacteria	Enterobacteria	Pseudocitrobacter
	user:KJGJGIFF_03750_Putative_amidase_AmiD	K01426	Bacteria	Enterobacteria	(no genus)
	user:KJGJGIFF_00160_Allophanate_hydrolase	K01457	Bacteria	Enterobacteria	(no genus)
	user:KJGJGIFF_00380_Fumarate_hydratase_class_II	K01679	Bacteria	Enterobacteria	Pseudocitrobacter
	user:KJGJGIFF_00382_Sensor_protein_RstB	K07639	Bacteria	Enterobacteria	Pseudocitrobacter
	user:KJGJGIFF_00383_Transcriptional_regulatory_protein_RstA	K07661	Bacteria	Enterobacteria	Pseudocitrobacter
	user:KJGJGIFF_00392_5-methyltetrahydropteroyltriglutamate--homocysteine_methyltransferase		Bacteria	Enterobacteria	Pseudocitrobacter
	user:KJGJGIFF_00395_Methylated-DNA--protein-cysteine_methyltransferase	K00567	Bacteria	Enterobacteria	Pseudocitrobacter
	user:KJGJGIFF_00740_N-succinylarginine_dihydrolase	K01484	Bacteria	Enterobacteria	(no genus)
	user:KJGJGIFF_00401_3-carboxy-cis,cis-muconate_cycloisomerase	K01857	Bacteria	Enterobacteria	Pseudocitrobacter
	user:KJGJGIFF_01338_Potassium-transporting_ATPase_potassium-binding_subunit	K01546	Bacteria	Enterobacteria	(no genus)
	user:KJGJGIFF_01340_Potassium-transporting_ATPase_KdpC_subunit	K01548	Bacteria	Enterobacteria	(no genus)
	user:KJGJGIFF_00404_Orphan_toxin_OrtT		Bacteria	Enterobacteria	Pseudocitrobacter
	user:KJGJGIFF_00405_hypothetical_protein		Bacteria	Enterobacteria	Pseudocitrobacter
	user:KJGJGIFF_00406_Orphan_toxin_OrtT		Bacteria	Enterobacteria	Pseudocitrobacter
	user:KJGJGIFF_04225_Constitutive_ornithine_decarboxylase	K01581	Bacteria	Enterobacteria	(no genus)
	user:KJGJGIFF_00403_hypothetical_protein	K01607	Bacteria	Enterobacteria	(no genus)
	user:KJGJGIFF_01335_Deoxyribodipyrimidine_photo-lyase	K01669	Bacteria	Enterobacteria	(no genus)
	user:KJGJGIFF_04220_Carbonic_anhydrase_1	K01673	Bacteria	Enterobacteria	(no genus)
	user:KJGJGIFF_00412_Inner_membrane_protein_YdcZ	K09936	Bacteria	Enterobacteria	Pseudocitrobacter
	user:KJGJGIFF_00175_2-methylcitrate_dehydratase	K01720	Bacteria	Enterobacteria	(no genus)
	user:KJGJGIFF_02518_Cysteine_desulfurase_CsdA	K01766	Bacteria	Enterobacteria	(no genus)
	user:KJGJGIFF_00420_hypothetical_protein		Bacteria	Enterobacteria	Pseudocitrobacter
	user:KJGJGIFF_00421_hypothetical_protein		Bacteria	Enterobacteria	Pseudocitrobacter
	user:KJGJGIFF_00152_Alanine_racemase,_catabolic	K01775	Bacteria	Enterobacteria	(no genus)
	user:KJGJGIFF_00423_Flavoredoxin		Bacteria	Enterobacteria	Pseudocitrobacter
	user:KJGJGIFF_00435_2-halobenzoate_1,2-dioxygenase_small_subunit	K05550	Bacteria	Enterobacteria	Pseudocitrobacter
	user:KJGJGIFF_02794_Fatty_acid_oxidation_complex_subunit_alpha	K01782	Bacteria	Enterobacteria	(no genus)
	user:KJGJGIFF_01286_Aldose_1-epimerase	K01785	Bacteria	Enterobacteria	(no genus)
	user:KJGJGIFF_00443_hypothetical_protein	K19163	Bacteria	Enterobacteria	Pseudocitrobacter
	user:KJGJGIFF_00444_hypothetical_protein		Bacteria	Enterobacteria	Pluralibacter
	user:KJGJGIFF_00378_Mannose-6-phosphate_isomerase	K01809	Bacteria	Enterobacteria	(no genus)
	user:KJGJGIFF_00422_Tautomerase_PptA	K01821	Bacteria	Enterobacteria	(no genus)
	user:KJGJGIFF_00359_Tyrosine--tRNA_ligase	K01866	Bacteria	Enterobacteria	(no genus)
	user:KJGJGIFF_01827_Glutamyl-Q_tRNA(Asp)_synthetase	K01894	Bacteria	Enterobacteria	(no genus)
	user:KJGJGIFF_00176_Acetyl-coenzyme_A_synthetase	K01908	Bacteria	Enterobacteria	(no genus)
	user:KJGJGIFF_00452_hypothetical_protein		Bacteria	Enterobacteria	Serratia
	user:KJGJGIFF_04496_Phosphoribosylamine--glycine_ligase	K01945	Bacteria	Enterobacteria	(no genus)
	user:KJGJGIFF_03302_DNA_ligase_B	K01972	Bacteria	Enterobacteria	(no genus)
	user:KJGJGIFF_01824_RNA_2',3'-cyclic_phosphodiesterase	K01975	Bacteria	Enterobacteria	(no genus)
	user:KJGJGIFF_00456_putative_two-component-system_connector_protein_AriR	K21976	Bacteria	Enterobacteria	Pseudocitrobacter
	user:KJGJGIFF_00457_hypothetical_protein	K21975	Bacteria	Enterobacteria	Pseudocitrobacter
	user:KJGJGIFF_00299_putative_ABC_transporter_ATP-binding_protein	K02013	Bacteria	Enterobacteria	(no genus)
	user:KJGJGIFF_00459_Blue_light-_and_temperature-regulated_antirepressor_BluF	K21973	Bacteria	Enterobacteria	Pseudocitrobacter
	user:KJGJGIFF_00322_putative_siderophore_transport_system_ATP-binding_protein_YusV	K02013	Bacteria	Enterobacteria	(no genus)
	user:KJGJGIFF_00461_hypothetical_protein		Bacteria	Enterobacteria	Jejubacter
	user:KJGJGIFF_00462_Glutathione-regulated_potassium-efflux_system_ancillary_protein_KefF		Bacteria	Other Gammaproteobacteria	Basfia
	user:KJGJGIFF_00463_hypothetical_protein		Bacteria	Enterobacteria	Klebsiella
	user:KJGJGIFF_00464_hypothetical_protein		Bacteria	Bacilli	Leuconostoc
	user:KJGJGIFF_00465_putative_protein	K06889	Bacteria	Enterobacteria	Klebsiella
	user:KJGJGIFF_00466_Long-chain-alcohol_dehydrogenase_2		Bacteria	Enterobacteria	Dickeya
	user:KJGJGIFF_00467_HTH-type_transcriptional_activator_RhaS		Bacteria	Enterobacteria	Klebsiella
	user:KJGJGIFF_00468_HTH-type_transcriptional_regulator_PgrR		Bacteria	Enterobacteria	Enterobacter
	user:KJGJGIFF_00469_Alcohol_dehydrogenase_YqhD	K08325	Bacteria	Enterobacteria	Phytobacter
	user:KJGJGIFF_00470_hypothetical_protein		Bacteria	Enterobacteria	Enterobacter
	user:KJGJGIFF_00471_NADP-dependent_alcohol_dehydrogenase_C_2	K13979	Bacteria	Other Gammaproteobacteria	Microbulbifer
	user:KJGJGIFF_00472_Purine_ribonucleoside_efflux_pump_NepI		Bacteria	Enterobacteria	Kosakonia
	user:KJGJGIFF_00473_Bicyclomycin_resistance_protein	K07552	Bacteria	Enterobacteria	Phytobacter
	user:KJGJGIFF_00474_putative_protein_YcjY	K06889	Bacteria	Enterobacteria	Gibbsiella
	user:KJGJGIFF_00477_hypothetical_protein		Bacteria	Enterobacteria	Pseudocitrobacter
	user:KJGJGIFF_00478_hypothetical_protein		Bacteria	Enterobacteria	Hafnia
	user:KJGJGIFF_00479_hypothetical_protein		Bacteria	Enterobacteria	Hafnia
	user:KJGJGIFF_00480_hypothetical_protein		Bacteria	Enterobacteria	Hafnia
	user:KJGJGIFF_00481_Glyoxal_reductase	K06221	Bacteria	Enterobacteria	Phytobacter
	user:KJGJGIFF_00482_NADP-dependent_alcohol_dehydrogenase_C_2	K13979	Bacteria	Enterobacteria	Phytobacter
	user:KJGJGIFF_00483_Multiple_stress_resistance_protein_BhsA	K12151	Bacteria	Enterobacteria	Pseudocitrobacter
	user:KJGJGIFF_00484_Multiple_antibiotic_resistance_protein_MarA	K18325	Bacteria	Enterobacteria	Dickeya
	user:KJGJGIFF_00485_Multidrug_efflux_pump_subunit_AcrA	K03585	Bacteria	Enterobacteria	Pantoea
	user:KJGJGIFF_00486_Multidrug_efflux_pump_subunit_AcrB	K18138	Bacteria	Enterobacteria	Mixta
	user:KJGJGIFF_00487_HTH-type_transcriptional_regulator_PgrR		Bacteria	Enterobacteria	Phytobacter
	user:KJGJGIFF_00488_putative_sugar_epimerase_YhfK		Bacteria	Enterobacteria	Phytobacter
	user:KJGJGIFF_00300_putative_ABC_transporter_permease_protein	K02015	Bacteria	Enterobacteria	(no genus)
	user:KJGJGIFF_00490_hypothetical_protein		Bacteria	Enterobacteria	Kluyvera
	user:KJGJGIFF_00491_Aspartate-semialdehyde_dehydrogenase	K00133	Bacteria	Enterobacteria	Klebsiella
	user:KJGJGIFF_00494_Lysine-sensitive_aspartokinase_3	K00928	Bacteria	Enterobacteria	Pseudocitrobacter
	user:KJGJGIFF_00495_hypothetical_protein		Bacteria	Enterobacteria	Pseudocitrobacter
	user:KJGJGIFF_00323_putative_siderophore_transport_system_permease_protein_YfiZ	K02015	Bacteria	Enterobacteria	(no genus)
	user:KJGJGIFF_00498_Aminopyrimidine_aminohydrolase	K03707	Bacteria	Enterobacteria	Pseudocitrobacter
	user:KJGJGIFF_00324_Iron-uptake_system_permease_protein_FeuC	K02015	Bacteria	Enterobacteria	(no genus)
	user:KJGJGIFF_00301_putative_protein	K02016	Bacteria	Enterobacteria	(no genus)
	user:KJGJGIFF_00503_hypothetical_protein		Bacteria	Enterobacteria	Klebsiella
	user:KJGJGIFF_00325_hypothetical_protein	K02016	Bacteria	Enterobacteria	(no genus)
	user:KJGJGIFF_00508_hypothetical_protein		Bacteria	Enterobacteria	Pseudocitrobacter
	user:KJGJGIFF_00510_Toxic_protein_HokC	K18919	Bacteria	Enterobacteria	Pseudocitrobacter
	user:KJGJGIFF_00511_Succinate_semialdehyde_dehydrogenase_[NAD(P)+]_Sad	K08324	Bacteria	Enterobacteria	Pseudocitrobacter
	user:KJGJGIFF_00513_putative_isomerase_YddE		Bacteria	Enterobacteria	Pseudocitrobacter
	user:KJGJGIFF_01289_hypothetical_protein	K02016	Bacteria	Enterobacteria	(no genus)
	user:KJGJGIFF_00519_putative_amino-acid_metabolite_efflux_pump	K15268	Bacteria	Enterobacteria	Pseudocitrobacter
	user:KJGJGIFF_01276_Vitamin_B12_import_ATP-binding_protein_BtuD	K02017	Bacteria	Enterobacteria	(no genus)
	user:KJGJGIFF_01278_Molybdate-binding_protein_ModA	K02020	Bacteria	Enterobacteria	(no genus)
	user:KJGJGIFF_00523_hypothetical_protein		Bacteria	Enterobacteria	Pseudocitrobacter
	user:KJGJGIFF_01463_Bicarbonate_transport_ATP-binding_protein_CmpD	K02049	Bacteria	Enterobacteria	(no genus)
	user:KJGJGIFF_01913_Thiamine_import_ATP-binding_protein_ThiQ	K02062	Bacteria	Enterobacteria	(no genus)
	user:KJGJGIFF_01912_hypothetical_protein	K02063	Bacteria	Enterobacteria	(no genus)
	user:KJGJGIFF_00529_Polyol:NADP_oxidoreductase	K00040	Bacteria	Enterobacteria	Pseudocitrobacter
	user:KJGJGIFF_00530_Sialic_acid_TRAP_transporter_permease_protein_SiaT	K21393	Bacteria	Enterobacteria	Pseudocitrobacter
	user:KJGJGIFF_00531_hypothetical_protein		Bacteria	Enterobacteria	Pseudocitrobacter
	user:KJGJGIFF_00532_Sialic_acid-binding_periplasmic_protein_SiaP		Bacteria	Enterobacteria	Pseudocitrobacter
	user:KJGJGIFF_00533_Sialic_acid_TRAP_transporter_large_permease_protein_SiaM	K11690	Bacteria	Enterobacteria	Escherichia
	user:KJGJGIFF_00534_Sialic_acid_TRAP_transporter_permease_protein_SiaT		Bacteria	Enterobacteria	Escherichia
	user:KJGJGIFF_00535_Solute-binding_protein		Bacteria	Enterobacteria	Escherichia
	user:KJGJGIFF_00536_Starvation-sensing_protein_RspB	K08322	Bacteria	Enterobacteria	Enterobacter
	user:KJGJGIFF_01504_putative_iron_export_ATP-binding_protein_FetA	K02068	Bacteria	Enterobacteria	(no genus)
	user:KJGJGIFF_00771_hypothetical_protein	K02073	Bacteria	Enterobacteria	(no genus)
	user:KJGJGIFF_02612_Manganese_transport_system_membrane_protein_MntB	K02075	Bacteria	Enterobacteria	(no genus)
	user:KJGJGIFF_00542_hypothetical_protein		Bacteria	Enterobacteria	Pseudocitrobacter
	user:KJGJGIFF_01267_Malonyl-[acyl-carrier_protein]_O-methyltransferase	K02169	Bacteria	Enterobacteria	(no genus)
	user:KJGJGIFF_00973_Cytochrome_c_biogenesis_ATP-binding_export_protein_CcmA	K02193	Bacteria	Enterobacteria	(no genus)
	user:KJGJGIFF_00971_Heme_exporter_protein_C	K02195	Bacteria	Enterobacteria	(no genus)
	user:KJGJGIFF_00970_hypothetical_protein	K02196	Bacteria	Enterobacteria	(no genus)
	user:KJGJGIFF_00969_Cytochrome_c-type_biogenesis_protein_CcmE	K02197	Bacteria	Enterobacteria	(no genus)
	user:KJGJGIFF_00566_HTH-type_transcriptional_regulator_BetI		Bacteria	Enterobacteria	Pseudocitrobacter
	user:KJGJGIFF_00567_hypothetical_protein	K02478	Bacteria	Bacteroidota	Niastella
	user:KJGJGIFF_00569_Gamma-aminobutyraldehyde_dehydrogenase	K00137	Bacteria	Enterobacteria	Pseudocitrobacter
	user:KJGJGIFF_00570_2-aminoadipate_transaminase		Bacteria	Enterobacteria	Pseudocitrobacter
	user:KJGJGIFF_01386_Adenosylcobalamin/alpha-ribazole_phosphatase	K02226	Bacteria	Enterobacteria	(no genus)
	user:KJGJGIFF_00572_Nickel/cobalt_efflux_system_RcnA	K08970	Bacteria	Enterobacteria	Pseudocitrobacter
	user:KJGJGIFF_03123_Bifunctional_adenosylcobalamin_biosynthesis_protein_CobU	K02231	Bacteria	Enterobacteria	(no genus)
	user:KJGJGIFF_03122_Cobyric_acid_synthase	K02232	Bacteria	Enterobacteria	(no genus)
	user:KJGJGIFF_03124_Adenosylcobinamide-GDP_ribazoletransferase	K02233	Bacteria	Enterobacteria	(no genus)
	user:KJGJGIFF_01563_putative_protein	K02237	Bacteria	Enterobacteria	(no genus)
	user:KJGJGIFF_01036_hypothetical_protein	K02238	Bacteria	Enterobacteria	(no genus)
	user:KJGJGIFF_00581_hypothetical_protein		Bacteria	Enterobacteria	Pseudocitrobacter
	user:KJGJGIFF_00582_Tellurite_methyltransferase	K16868	Bacteria	Enterobacteria	Pseudocitrobacter
	user:KJGJGIFF_00583_Tellurite_resistance_protein_TehA	K03304	Bacteria	Enterobacteria	Pseudocitrobacter
	user:KJGJGIFF_00584_UDP-3-O-(3-hydroxymyristoyl)glucosamine_N-acyltransferase		Bacteria	Enterobacteria	Pseudocitrobacter
	user:KJGJGIFF_00585_Ribosomal-protein-serine_acetyltransferase	K03817	Bacteria	Enterobacteria	Pseudocitrobacter
	user:KJGJGIFF_02550_Siroheme_synthase	K02302	Bacteria	Enterobacteria	(no genus)
	user:KJGJGIFF_04156_Primosomal_protein_1	K02317	Bacteria	Enterobacteria	(no genus)
	user:KJGJGIFF_00831_DNA_polymerase_III_subunit_delta'	K02341	Bacteria	Enterobacteria	(no genus)
	user:KJGJGIFF_00597_Cytochrome_b561	K12262	Bacteria	Enterobacteria	Pseudocitrobacter
	user:KJGJGIFF_01426_Isochorismate_synthase_EntC	K02361	Bacteria	Enterobacteria	(no genus)
	user:KJGJGIFF_00601_hypothetical_protein		Bacteria	Enterobacteria	Salmonella
	user:KJGJGIFF_00602_hypothetical_protein		Bacteria	Enterobacteria	Yersinia
	user:KJGJGIFF_00603_hypothetical_protein		Bacteria	Enterobacteria	Enterobacter
	user:KJGJGIFF_00604_hypothetical_protein	K04759	Bacteria	Bacteroidota	Dysgonomonas
	user:KJGJGIFF_00605_hypothetical_protein		Bacteria	Enterobacteria	Citrobacter
	user:KJGJGIFF_00606_hypothetical_protein		Bacteria	Enterobacteria	Pluralibacter
	user:KJGJGIFF_00607_hypothetical_protein		Bacteria	Enterobacteria	Salmonella
	user:KJGJGIFF_00608_hypothetical_protein		Bacteria	Enterobacteria	Salmonella
	user:KJGJGIFF_00609_Protein_RhsD		Bacteria	Enterobacteria	Citrobacter
	user:KJGJGIFF_00610_hypothetical_protein		Bacteria	Enterobacteria	Enterobacter
	user:KJGJGIFF_00611_hypothetical_protein		Bacteria	Enterobacteria	Yersinia
	user:KJGJGIFF_00612_hypothetical_protein		Bacteria	Enterobacteria	Yersinia
	user:KJGJGIFF_00613_Actin_cross-linking_toxin_VgrG1	K11904	Bacteria	Enterobacteria	Pseudocitrobacter
	user:KJGJGIFF_01438_Enterobactin_synthase_component_D	K02362	Bacteria	Enterobacteria	(no genus)
	user:KJGJGIFF_00862_Flagellar_hook_protein_FlgE	K02390	Bacteria	Enterobacteria	(no genus)
	user:KJGJGIFF_00624_2,3-dehydroadipyl-CoA_hydratase	K01692	Bacteria	Enterobacteria	Pseudocitrobacter
	user:KJGJGIFF_00632_hypothetical_protein		Bacteria	Betaproteobacteria	Rugamonas
	user:KJGJGIFF_00633_hypothetical_protein	K03924	Bacteria	Planctomycetota	Rubripirellula
	user:KJGJGIFF_00634_hypothetical_protein		Bacteria	Enterobacteria	Buttiauxella
	user:KJGJGIFF_00635_hypothetical_protein		Bacteria	Enterobacteria	Salmonella
	user:KJGJGIFF_00636_hypothetical_protein		Bacteria	Enterobacteria	Pseudocitrobacter
	user:KJGJGIFF_00637_hypothetical_protein		Bacteria	Enterobacteria	Pseudocitrobacter
	user:KJGJGIFF_00638_NAD/NADP-dependent_betaine_aldehyde_dehydrogenase	K00146	Bacteria	Enterobacteria	Pseudocitrobacter
	user:KJGJGIFF_00639_hypothetical_protein		Bacteria	Other Gammaproteobacteria	Salinivibrio
	user:KJGJGIFF_00640_hypothetical_protein		Bacteria	Betaproteobacteria	Pseudoduganella
	user:KJGJGIFF_00641_hypothetical_protein		Bacteria	Enterobacteria	Citrobacter
	user:KJGJGIFF_00644_hypothetical_protein	K09978	Bacteria	Enterobacteria	Pseudocitrobacter
	user:KJGJGIFF_00867_Negative_regulator_of_flagellin_synthesis	K02398	Bacteria	Enterobacteria	(no genus)
	user:KJGJGIFF_00651_Outer_membrane_porin_N	K14062	Bacteria	Enterobacteria	Raoultella
	user:KJGJGIFF_00652_hypothetical_protein		Bacteria	Enterobacteria	Pseudocitrobacter
	user:KJGJGIFF_00653_hypothetical_protein	K08364	Bacteria	Enterobacteria	Pseudocitrobacter
	user:KJGJGIFF_00657_hypothetical_protein		Bacteria	Enterobacteria	Kluyvera
	user:KJGJGIFF_00658_hypothetical_protein		Bacteria	Enterobacteria	Cronobacter
	user:KJGJGIFF_00661_hypothetical_protein		Bacteria	Enterobacteria	Pseudocitrobacter
	user:KJGJGIFF_00663_putative_signaling_protein	K21023	Bacteria	Enterobacteria	Pseudocitrobacter
	user:KJGJGIFF_03169_Flagellar_FliJ_protein	K02413	Bacteria	Enterobacteria	(no genus)
	user:KJGJGIFF_03168_hypothetical_protein	K02414	Bacteria	Enterobacteria	(no genus)
	user:KJGJGIFF_03167_hypothetical_protein	K02415	Bacteria	Enterobacteria	(no genus)
	user:KJGJGIFF_00672_Phage_shock_protein_C	K03973	Bacteria	Enterobacteria	Pseudocitrobacter
	user:KJGJGIFF_00007_Flagellar_protein_FliT	K02423	Bacteria	Enterobacteria	(no genus)
	user:KJGJGIFF_00676_Quinolone_resistance_protein_NorB	K08170	Bacteria	Enterobacteria	Raoultella
	user:KJGJGIFF_00677_Hippurate_hydrolase	K01451	Bacteria	Enterobacteria	Kluyvera
	user:KJGJGIFF_00678_HTH-type_transcriptional_activator_RhaR		Bacteria	Enterobacteria	Kluyvera
	user:KJGJGIFF_00685_hypothetical_protein		Bacteria	Enterobacteria	Pseudocitrobacter
	user:KJGJGIFF_00012_Regulator_of_sigma_S_factor_FliZ	K02425	Bacteria	Enterobacteria	(no genus)
	user:KJGJGIFF_00192_Release_factor_glutamine_methyltransferase	K02493	Bacteria	Enterobacteria	(no genus)
	user:KJGJGIFF_00697_Protein_YmiC		Bacteria	Enterobacteria	Pseudocitrobacter
	user:KJGJGIFF_00698_Protein_YmiA		Bacteria	Enterobacteria	Phytobacter
	user:KJGJGIFF_01874_Type_II_secretion_system_protein_E	K02504	Bacteria	Enterobacteria	(no genus)
	user:KJGJGIFF_00704_Corrinoid_adenosyltransferase	K19221	Bacteria	Enterobacteria	Pseudocitrobacter
	user:KJGJGIFF_00709_hypothetical_protein		Bacteria	Enterobacteria	Limnobaculum
	user:KJGJGIFF_00715_Diguanylate_cyclase_DgcZ	K13069	Bacteria	Enterobacteria	Pseudocitrobacter
	user:KJGJGIFF_04501_Type_4_prepilin-like_proteins_leader_peptide-processing_enzyme	K02506	Bacteria	Enterobacteria	(no genus)
	user:KJGJGIFF_04369_1,4-dihydroxy-2-naphthoate_octaprenyltransferase	K02548	Bacteria	Enterobacteria	(no genus)
	user:KJGJGIFF_00718_hypothetical_protein	K06940	Bacteria	Enterobacteria	Pseudocitrobacter
	user:KJGJGIFF_00719_hypothetical_protein		Bacteria	Enterobacteria	Pseudocitrobacter
	user:KJGJGIFF_02880_Isochorismate_synthase_MenF	K02552	Bacteria	Enterobacteria	(no genus)
	user:KJGJGIFF_00834_Aminodeoxychorismate_lyase	K02619	Bacteria	Enterobacteria	(no genus)
	user:KJGJGIFF_00734_Osmotically-inducible_putative_lipoprotein_OsmE	K04064	Bacteria	Enterobacteria	Pseudocitrobacter
	user:KJGJGIFF_00736_hypothetical_protein		Bacteria	Enterobacteria	Pseudocitrobacter
	user:KJGJGIFF_00737_hypothetical_protein	K03744	Bacteria	Enterobacteria	Klebsiella
	user:KJGJGIFF_00739_Succinylglutamate_desuccinylase	K05526	Bacteria	Enterobacteria	Pseudocitrobacter
	user:KJGJGIFF_02501_hypothetical_protein	K02679	Bacteria	Enterobacteria	(no genus)
	user:KJGJGIFF_02502_hypothetical_protein	K02680	Bacteria	Enterobacteria	(no genus)
	user:KJGJGIFF_00742_Arginine_N-succinyltransferase	K00673	Bacteria	Enterobacteria	Pseudocitrobacter
	user:KJGJGIFF_00743_Succinylornithine_transaminase	K00840	Bacteria	Enterobacteria	Pseudocitrobacter
	user:KJGJGIFF_00744_L-threonine_3-dehydrogenase		Bacteria	Enterobacteria	Pantoea
	user:KJGJGIFF_00746_hypothetical_protein		Bacteria	Enterobacteria	Citrobacter
	user:KJGJGIFF_00747_hypothetical_protein		Bacteria	Actinomycetota	Nocardioides
	user:KJGJGIFF_00750_Protein_YnjB	K05777	Bacteria	Enterobacteria	Pseudocitrobacter
	user:KJGJGIFF_02504_hypothetical_protein	K02681	Bacteria	Enterobacteria	(no genus)
	user:KJGJGIFF_04316_Phosphocarrier_protein_HPr	K02784	Bacteria	Enterobacteria	(no genus)
	user:KJGJGIFF_00753_Thiosulfate_sulfurtransferase_YnjE	K21028	Bacteria	Enterobacteria	Pseudocitrobacter
	user:KJGJGIFF_00754_hypothetical_protein		Bacteria	Enterobacteria	Pseudocitrobacter
	user:KJGJGIFF_01433_Lipopolysaccharide_1,6-galactosyltransferase	K02840	Bacteria	Enterobacteria	(no genus)
	user:KJGJGIFF_03326_Lipopolysaccharide_heptosyltransferase_1	K02841	Bacteria	Enterobacteria	(no genus)
	user:KJGJGIFF_00757_CTP_pyrophosphohydrolase	K08320	Bacteria	Enterobacteria	Pseudocitrobacter
	user:KJGJGIFF_00758_hypothetical_protein		Bacteria	Enterobacteria	Pseudocitrobacter
	user:KJGJGIFF_00760_hypothetical_protein		Bacteria	Enterobacteria	Escherichia
	user:KJGJGIFF_03325_hypothetical_protein	K02847	Bacteria	Enterobacteria	(no genus)
	user:KJGJGIFF_03319_Lipopolysaccharide_core_heptose(I)_kinase_RfaP	K02848	Bacteria	Enterobacteria	(no genus)
	user:KJGJGIFF_00768_hypothetical_protein		Bacteria	Enterobacteria	Citrobacter
	user:KJGJGIFF_00769_putative_FMNH2-dependent_monooxygenase_SfnC		Bacteria	Enterobacteria	Pseudocitrobacter
	user:KJGJGIFF_03322_Lipopolysaccharide_core_heptose(II)_kinase_RfaY	K02850	Bacteria	Enterobacteria	(no genus)
	user:KJGJGIFF_00772_D-methionine_transport_system_permease_protein_MetI	K02072	Bacteria	Enterobacteria	Pseudocitrobacter
	user:KJGJGIFF_00773_Methionine_import_ATP-binding_protein_MetN	K02071	Bacteria	Enterobacteria	Pseudocitrobacter
	user:KJGJGIFF_00775_hypothetical_protein		Bacteria	Enterobacteria	Pseudocitrobacter
	user:KJGJGIFF_00785_hypothetical_protein		Bacteria	Enterobacteria	Atlantibacter
	user:KJGJGIFF_04319_5-(methylthio)ribulose-1-phosphate_aldolase	K03077	Bacteria	Enterobacteria	(no genus)
	user:KJGJGIFF_00787_hypothetical_protein	K07497	Bacteria	Enterobacteria	Dickeya
	user:KJGJGIFF_00788_hypothetical_protein		Bacteria	Enterobacteria	Edwardsiella
	user:KJGJGIFF_00789_IS110_family_transposase_ISSaen1	K07486	Bacteria	Enterobacteria	Shimwellia
	user:KJGJGIFF_00791_Prolyl-tRNA_editing_protein_ProX	K19055	Bacteria	Enterobacteria	Pseudocitrobacter
	user:KJGJGIFF_03941_Outer_membrane_lipoprotein_Blc	K03098	Bacteria	Enterobacteria	(no genus)
	user:KJGJGIFF_03462_Signal_recognition_particle_receptor_FtsY	K03110	Bacteria	Enterobacteria	(no genus)
	user:KJGJGIFF_00796_hypothetical_protein		Bacteria	Enterobacteria	Pseudocitrobacter
	user:KJGJGIFF_00797_hypothetical_protein		Bacteria	Enterobacteria	Pseudocitrobacter
	user:KJGJGIFF_00798_hypothetical_protein	K09712	Bacteria	Enterobacteria	Pseudocitrobacter
	user:KJGJGIFF_01370_3-demethoxyubiquinol_3-hydroxylase	K03184	Bacteria	Enterobacteria	(no genus)
	user:KJGJGIFF_00800_putative_membrane_protein_YoaK		Bacteria	Enterobacteria	Pseudocitrobacter
	user:KJGJGIFF_03051_GDP-mannose_mannosyl_hydrolase	K03207	Bacteria	Enterobacteria	(no genus)
	user:KJGJGIFF_00802_hypothetical_protein		Bacteria	Enterobacteria	Pseudocitrobacter
	user:KJGJGIFF_02538_23S_rRNA_(uracil(1939)-C(5))-methyltransferase_RlmD	K03215	Bacteria	Enterobacteria	(no genus)
	user:KJGJGIFF_03321_hypothetical_protein	K03276	Bacteria	Enterobacteria	(no genus)
	user:KJGJGIFF_03320_hypothetical_protein	K03278	Bacteria	Enterobacteria	(no genus)
	user:KJGJGIFF_00827_Inner_membrane_protein_YcfT		Bacteria	Enterobacteria	Pseudocitrobacter
	user:KJGJGIFF_03324_Spore_coat_protein_SA	K03280	Bacteria	Enterobacteria	(no genus)
	user:KJGJGIFF_00833_Endolytic_murein_transglycosylase	K07082	Bacteria	Enterobacteria	Pseudocitrobacter
	user:KJGJGIFF_00553_Voltage-gated_ClC-type_chloride_channel_ClcB	K03281	Bacteria	Enterobacteria	(no genus)
	user:KJGJGIFF_00835_putative_fimbrial-like_protein_SfmF	K07345	Bacteria	Enterobacteria	Superficieibacter
	user:KJGJGIFF_00836_Chaperone_protein_FimC		Bacteria	Enterobacteria	Superficieibacter
	user:KJGJGIFF_00837_putative_outer_membrane_usher_protein_ElfC	K07347	Bacteria	Enterobacteria	Superficieibacter
	user:KJGJGIFF_00838_hypothetical_protein		Bacteria	Enterobacteria	Pluralibacter
	user:KJGJGIFF_00839_S-fimbrial_adhesin_protein_SfaS	K07349	Bacteria	Enterobacteria	Superficieibacter
	user:KJGJGIFF_00840_Protein_FimG		Bacteria	Enterobacteria	Kluyvera
	user:KJGJGIFF_00850_hypothetical_protein		Bacteria	Enterobacteria	Salmonella
	user:KJGJGIFF_00854_sugar_efflux_transporter		Bacteria	Enterobacteria	Pseudocitrobacter
	user:KJGJGIFF_01473_Outer_membrane_protein_A	K03286	Bacteria	Enterobacteria	(no genus)
	user:KJGJGIFF_00866_Flagella_basal_body_P-ring_formation_protein_FlgA	K02386	Bacteria	Enterobacteria	Pseudocitrobacter
	user:KJGJGIFF_02006_Amino-acid_carrier_protein_AlsT	K03310	Bacteria	Enterobacteria	(no genus)
	user:KJGJGIFF_00878_N-methyl-L-tryptophan_oxidase	K02846	Bacteria	Enterobacteria	Pseudocitrobacter
	user:KJGJGIFF_00887_Glucans_biosynthesis_protein_C	K11941	Bacteria	Enterobacteria	Pseudocitrobacter
	user:KJGJGIFF_00889_putative_protein_YmdA		Bacteria	Enterobacteria	Pseudocitrobacter
	user:KJGJGIFF_03760_Catechol_1,2-dioxygenase	K03381	Bacteria	Enterobacteria	(no genus)
	user:KJGJGIFF_00893_hypothetical_protein		Bacteria	Enterobacteria	Pseudocitrobacter
	user:KJGJGIFF_00047_Chemotaxis_protein_CheA	K03407	Bacteria	Enterobacteria	(no genus)
	user:KJGJGIFF_00897_Chaperone_protein_YcdY		Bacteria	Enterobacteria	Pseudocitrobacter
	user:KJGJGIFF_04177_putative_metal-dependent_hydrolase_YjjV	K03424	Bacteria	Enterobacteria	(no genus)
	user:KJGJGIFF_04242_3'-5'_ssDNA/RNA_exonuclease_TatD	K03424	Bacteria	Enterobacteria	(no genus)
	user:KJGJGIFF_00902_hypothetical_protein	K06911	Bacteria	Enterobacteria	Pseudocitrobacter
	user:KJGJGIFF_00906_hypothetical_protein		Bacteria	Enterobacteria	Kluyvera
	user:KJGJGIFF_00728_Chitooligosaccharide_deacetylase_ChbG	K03478	Bacteria	Enterobacteria	(no genus)
	user:KJGJGIFF_00912_hypothetical_protein		Bacteria	Enterobacteria	Pseudocitrobacter
	user:KJGJGIFF_01880_8-oxo-dGTP_diphosphatase	K03574	Bacteria	Enterobacteria	(no genus)
	user:KJGJGIFF_00914_hypothetical_protein	K01951	Bacteria	Enterobacteria	Klebsiella
	user:KJGJGIFF_00915_HTH-type_transcriptional_regulator_NimR		Bacteria	Enterobacteria	Klebsiella
	user:KJGJGIFF_00916_hypothetical_protein		Bacteria	Enterobacteria	Citrobacter
	user:KJGJGIFF_00917_hypothetical_protein		Bacteria	Enterobacteria	Klebsiella
	user:KJGJGIFF_00918_hypothetical_protein		Bacteria	Enterobacteria	Yersinia
	user:KJGJGIFF_00919_hypothetical_protein		Bacteria	Enterobacteria	Yersinia
	user:KJGJGIFF_00920_hypothetical_protein		Bacteria	Enterobacteria	Rouxiella
	user:KJGJGIFF_02508_RecBCD_enzyme_subunit_RecD	K03581	Bacteria	Enterobacteria	(no genus)
	user:KJGJGIFF_01255_Molybdopterin_synthase_catalytic_subunit	K03635	Bacteria	Enterobacteria	(no genus)
	user:KJGJGIFF_01391_Endolytic_peptidoglycan_transglycosylase_RlpA	K03642	Bacteria	Enterobacteria	(no genus)
	user:KJGJGIFF_02090_G/U_mismatch-specific_DNA_glycosylase	K03649	Bacteria	Enterobacteria	(no genus)
	user:KJGJGIFF_00648_Heat_shock_protein_HslJ	K03668	Bacteria	Enterobacteria	(no genus)
	user:KJGJGIFF_00929_DNA_damage-inducible_protein_I		Bacteria	Enterobacteria	Pseudescherichia
	user:KJGJGIFF_00930_hypothetical_protein		Bacteria	Enterobacteria	Enterobacter
	user:KJGJGIFF_00931_Putative_monooxygenase		Bacteria	Enterobacteria	Pseudocitrobacter
	user:KJGJGIFF_00939_hypothetical_protein		Bacteria	Enterobacteria	Pseudocitrobacter
	user:KJGJGIFF_04247_Ubiquinone_biosynthesis_accessory_factor_UbiJ	K03690	Bacteria	Enterobacteria	(no genus)
	user:KJGJGIFF_00942_hypothetical_protein		Bacteria	Enterobacteria	Pseudocitrobacter
	user:KJGJGIFF_00668_Transcriptional_regulatory_protein_TyrR	K03721	Bacteria	Enterobacteria	(no genus)
	user:KJGJGIFF_00944_putative_isomerase_YddE		Bacteria	Enterobacteria	Pseudocitrobacter
	user:KJGJGIFF_00945_Transcriptional_regulator_DauR		Bacteria	Enterobacteria	Pseudocitrobacter
	user:KJGJGIFF_00947_Dual-specificity_RNA_pseudouridine_synthase_RluA	K06177	Bacteria	Enterobacteria	Pseudocitrobacter
	user:KJGJGIFF_03144_FAD:protein_FMN_transferase	K03734	Bacteria	Enterobacteria	(no genus)
	user:KJGJGIFF_00952_4-aminobutyrate_aminotransferase_GabT	K07250	Bacteria	Enterobacteria	Escherichia
	user:KJGJGIFF_00956_hypothetical_protein		Bacteria	Enterobacteria	Shimwellia
	user:KJGJGIFF_00957_N-ethylmaleimide_reductase	K10680	Bacteria	Enterobacteria	Shimwellia
	user:KJGJGIFF_01261_Phosphoethanolamine_transferase_EptA	K03760	Bacteria	Enterobacteria	(no genus)
	user:KJGJGIFF_02132_Aerotaxis_receptor	K03776	Bacteria	Enterobacteria	(no genus)
	user:KJGJGIFF_01871_1,6-anhydro-N-acetylmuramyl-L-alanine_amidase_AmpD	K03806	Bacteria	Enterobacteria	(no genus)
	user:KJGJGIFF_02243_Biosynthetic_peptidoglycan_transglycosylase	K03814	Bacteria	Enterobacteria	(no genus)
	user:KJGJGIFF_00587_Para-nitrobenzyl_esterase	K03929	Bacteria	Enterobacteria	(no genus)
	user:KJGJGIFF_00966_hypothetical_protein	K02200	Bacteria	Enterobacteria	Pseudocitrobacter
	user:KJGJGIFF_00967_Thiol:disulfide_interchange_protein_DsbE	K02199	Bacteria	Enterobacteria	Pseudocitrobacter
	user:KJGJGIFF_00675_Psp_operon_transcriptional_activator	K03974	Bacteria	Enterobacteria	(no genus)
	user:KJGJGIFF_00449_Peroxiredoxin_OsmC	K04063	Bacteria	Enterobacteria	(no genus)
	user:KJGJGIFF_02573_Benzylsuccinate_synthase_activating_enzyme	K04069	Bacteria	Enterobacteria	(no genus)
	user:KJGJGIFF_01780_tRNA(Ile)-lysidine_synthase	K04075	Bacteria	Enterobacteria	(no genus)
	user:KJGJGIFF_00976_Gluconate_2-dehydrogenase_subunit_3	K06152	Bacteria	Enterobacteria	Pseudocitrobacter
	user:KJGJGIFF_04537_hypothetical_protein	K04096	Bacteria	Enterobacteria	(no genus)
	user:KJGJGIFF_00890_Curli_assembly_protein_CsgC	K04336	Bacteria	Enterobacteria	(no genus)
	user:KJGJGIFF_00982_Acylphosphatase	K01512	Bacteria	Enterobacteria	Pseudocitrobacter
	user:KJGJGIFF_00895_Curli_production_assembly/transport_component_CsgF	K04338	Bacteria	Enterobacteria	(no genus)
	user:KJGJGIFF_00991_Cell_division_inhibitor_SulA	K13053	Bacteria	Enterobacteria	Pseudocitrobacter
	user:KJGJGIFF_00997_Intermembrane_transport_lipoprotein_PqiC	K09857	Bacteria	Enterobacteria	Pseudocitrobacter
	user:KJGJGIFF_01002_putative_protein_YcbX	K07140	Bacteria	Enterobacteria	Pseudocitrobacter
	user:KJGJGIFF_01006_hypothetical_protein	K03585	Bacteria	Thermodesulfobiota	Thermodesulfobium
	user:KJGJGIFF_01007_Inhibitor_of_hydrogen_peroxide_resistance		Bacteria	Enterobacteria	Citrobacter
	user:KJGJGIFF_01008_hypothetical_protein	K02050	Bacteria	Other Gammaproteobacteria	Methylovulum
	user:KJGJGIFF_01009_hypothetical_protein		Bacteria	Enterobacteria	Enterobacter
	user:KJGJGIFF_01010_Lectin_A		Bacteria	Enterobacteria	Enterobacter
	user:KJGJGIFF_01011_hypothetical_protein	K08170	Bacteria	Bacilli	Peribacillus
	user:KJGJGIFF_01012_hypothetical_protein		Bacteria	Other Gammaproteobacteria	Pseudomonas
	user:KJGJGIFF_01013_hypothetical_protein		Bacteria	Enterobacteria	Enterobacter
	user:KJGJGIFF_01014_Adaptive-response_sensory-kinase_SasA		Bacteria	Enterobacteria	Cedecea
	user:KJGJGIFF_01015_Response_regulator_protein_TmoT		Bacteria	Enterobacteria	Klebsiella
	user:KJGJGIFF_01016_hypothetical_protein		Bacteria	Enterobacteria	Cedecea
	user:KJGJGIFF_01024_putative_L,D-transpeptidase_YcbB	K21470	Bacteria	Enterobacteria	Pseudocitrobacter
	user:KJGJGIFF_02599_Carbamoyltransferase_HypF	K04656	Bacteria	Enterobacteria	(no genus)
	user:KJGJGIFF_00765_Protease_4	K04773	Bacteria	Enterobacteria	(no genus)
	user:KJGJGIFF_00702_putative_protease_SohB	K04774	Bacteria	Enterobacteria	(no genus)
	user:KJGJGIFF_01042_hypothetical_protein		Bacteria	Enterobacteria	Pseudocitrobacter
	user:KJGJGIFF_00616_Pyridoxine_4-dehydrogenase	K05275	Bacteria	Enterobacteria	(no genus)
	user:KJGJGIFF_01053_hypothetical_protein		Bacteria	Enterobacteria	Raoultella
	user:KJGJGIFF_01054_FMN-dependent_NADH-azoreductase		Bacteria	Enterobacteria	Symbiopectobacterium
	user:KJGJGIFF_01055_HTH-type_transcriptional_regulator_PgrR		Bacteria	Enterobacteria	Pseudocitrobacter
	user:KJGJGIFF_01067_putative_ABC_transporter_ATP-binding/permease_protein	K16012	Bacteria	Enterobacteria	Pseudocitrobacter
	user:KJGJGIFF_01070_CRISPR-associated_endonuclease_Cas6/Csy4	K19130	Bacteria	Enterobacteria	Escherichia
	user:KJGJGIFF_01071_CRISPR-associated_protein_Csy3	K19129	Bacteria	Enterobacteria	Klebsiella
	user:KJGJGIFF_01072_CRISPR-associated_protein_Csy2	K19128	Bacteria	Enterobacteria	Klebsiella
	user:KJGJGIFF_01073_CRISPR-associated_protein_Csy1	K19127	Bacteria	Enterobacteria	Klebsiella
	user:KJGJGIFF_01074_CRISPR-associated_nuclease/helicase_Cas3_subtype_I-F/YPEST	K07012	Bacteria	Enterobacteria	Enterobacter
	user:KJGJGIFF_01075_CRISPR-associated_endonuclease_Cas1	K15342	Bacteria	Enterobacteria	Enterobacter
	user:KJGJGIFF_01081_hypothetical_protein	K09824	Bacteria	Enterobacteria	Pseudocitrobacter
	user:KJGJGIFF_01087_hypothetical_protein	K15977	Bacteria	Enterobacteria	Raoultella
	user:KJGJGIFF_01089_Low_specificity_L-threonine_aldolase	K01620	Bacteria	Enterobacteria	Pseudocitrobacter
	user:KJGJGIFF_01094_putative_lipoprotein_YbjP		Bacteria	Enterobacteria	Pseudocitrobacter
	user:KJGJGIFF_03630_Penicillin-binding_protein_1C	K05367	Bacteria	Enterobacteria	(no genus)
	user:KJGJGIFF_01102_hypothetical_protein		Bacteria	Enterobacteria	Escherichia
	user:KJGJGIFF_01103_Ascorbate-specific_PTS_system_EIIB_component	K02822	Bacteria	Enterobacteria	Salmonella
	user:KJGJGIFF_01104_Ascorbate-specific_PTS_system_EIIC_component	K03475	Bacteria	Enterobacteria	Salmonella
	user:KJGJGIFF_01105_23S_rRNA_(uracil(747)-C(5))-methyltransferase_RlmC	K03212	Bacteria	Enterobacteria	Pseudocitrobacter
	user:KJGJGIFF_01106_Inner_membrane_protein_YbjO		Bacteria	Enterobacteria	Kluyvera
	user:KJGJGIFF_03603_3-phenylpropionate/cinnamic_acid_dioxygenase_ferredoxin_subunit	K05710	Bacteria	Enterobacteria	(no genus)
	user:KJGJGIFF_03995_Ribose_1,5-bisphosphate_phosphokinase_PhnN	K05774	Bacteria	Enterobacteria	(no genus)
	user:KJGJGIFF_01122_Putative_undecaprenyl-diphosphatase_YbjG	K19302	Bacteria	Enterobacteria	Pseudocitrobacter
	user:KJGJGIFF_01127_Glutathione_S-transferase_GstB	K00799	Bacteria	Enterobacteria	Pseudocitrobacter
	user:KJGJGIFF_01129_hypothetical_protein	K19688	Bacteria	Enterobacteria	Pseudocitrobacter
	user:KJGJGIFF_01137_Glutathione_import_ATP-binding_protein_GsiA	K13892	Bacteria	Enterobacteria	Pseudocitrobacter
	user:KJGJGIFF_01138_Isoaspartyl_peptidase	K13051	Bacteria	Enterobacteria	Pseudocitrobacter
	user:KJGJGIFF_01141_Oligogalacturonate-specific_porin_KdgM	K22110	Bacteria	Enterobacteria	Pseudocitrobacter
	user:KJGJGIFF_01147_hypothetical_protein		Bacteria	Bacteroidota	Labilibaculum
	user:KJGJGIFF_01148_hypothetical_protein		Bacteria	Enterobacteria	Pseudocitrobacter
	user:KJGJGIFF_01149_Exo-oligoalginate_lyase		Bacteria	Enterobacteria	Pseudocitrobacter
	user:KJGJGIFF_01151_Choline_trimethylamine-lyase_activating_enzyme	K04069	Bacteria	Enterobacteria	Pseudocitrobacter
	user:KJGJGIFF_01153_ISNCY_family_transposase_ISRor2	K24087	Bacteria	Enterobacteria	Pseudocitrobacter
	user:KJGJGIFF_01281_ABC_transporter_ATP-binding_protein_ModF	K05776	Bacteria	Enterobacteria	(no genus)
	user:KJGJGIFF_00751_Inner_membrane_ABC_transporter_permease_protein_YnjC	K05778	Bacteria	Enterobacteria	(no genus)
	user:KJGJGIFF_01156_HTH-type_transcriptional_repressor_CytR		Bacteria	Enterobacteria	Pseudocitrobacter
	user:KJGJGIFF_00752_Sulfate/thiosulfate_import_ATP-binding_protein_CysA	K05779	Bacteria	Enterobacteria	(no genus)
	user:KJGJGIFF_00578_Inner_membrane_protein_YdcO	K05782	Bacteria	Enterobacteria	(no genus)
	user:KJGJGIFF_01159_hypothetical_protein	K24180	Bacteria	Spirochaetota	Gracilinema
	user:KJGJGIFF_01160_hypothetical_protein		Bacteria	Actinomycetota	Mycolicibacterium
	user:KJGJGIFF_00436_Benzoate_1,2-dioxygenase_electron_transfer_component	K05784	Bacteria	Enterobacteria	(no genus)
	user:KJGJGIFF_01166_Inner_membrane_protein_YbiR		Bacteria	Enterobacteria	Pseudocitrobacter
	user:KJGJGIFF_01167_Transcriptional_regulator_MntR	K11924	Bacteria	Enterobacteria	Pseudocitrobacter
	user:KJGJGIFF_03563_hypothetical_protein	K05811	Bacteria	Enterobacteria	(no genus)
	user:KJGJGIFF_01179_Prophage_tail_fiber_assembly_protein_TfaE		Bacteria	Enterobacteria	Yersinia
	user:KJGJGIFF_01180_hypothetical_protein		Bacteria	Enterobacteria	Salmonella
	user:KJGJGIFF_01181_hypothetical_protein		Bacteria	Enterobacteria	Pantoea
	user:KJGJGIFF_01182_hypothetical_protein		Bacteria	Enterobacteria	Pantoea
	user:KJGJGIFF_01184_hypothetical_protein		Bacteria	Enterobacteria	Sodalis
	user:KJGJGIFF_01188_hypothetical_protein		Bacteria	Enterobacteria	Enterobacter
	user:KJGJGIFF_01191_hypothetical_protein		Bacteria	Enterobacteria	Pantoea
	user:KJGJGIFF_01194_hypothetical_protein		Bacteria	Enterobacteria	Klebsiella
	user:KJGJGIFF_01197_hypothetical_protein		Bacteria	Enterobacteria	Kosakonia
	user:KJGJGIFF_01207_hypothetical_protein		Bacteria	Enterobacteria	Erwinia
	user:KJGJGIFF_01208_Membrane-bound_lytic_murein_transglycosylase_F		Bacteria	Enterobacteria	Pantoea
	user:KJGJGIFF_01210_hypothetical_protein		Bacteria	Enterobacteria	Enterobacter
	user:KJGJGIFF_01211_hypothetical_protein		Bacteria	Enterobacteria	Enterobacter
	user:KJGJGIFF_01212_hypothetical_protein	K06223	Bacteria	Enterobacteria	Sodalis
	user:KJGJGIFF_01213_hypothetical_protein		Bacteria	Enterobacteria	Citrobacter
	user:KJGJGIFF_01214_hypothetical_protein		Bacteria	Enterobacteria	Citrobacter
	user:KJGJGIFF_01215_hypothetical_protein		Bacteria	Enterobacteria	Kosakonia
	user:KJGJGIFF_01216_hypothetical_protein		Bacteria	Enterobacteria	Pantoea
	user:KJGJGIFF_01217_hypothetical_protein		Bacteria	Enterobacteria	Sodalis
	user:KJGJGIFF_01219_hypothetical_protein		Bacteria	Enterobacteria	Sodalis
	user:KJGJGIFF_01222_hypothetical_protein		Bacteria	Enterobacteria	Sodalis
	user:KJGJGIFF_01223_hypothetical_protein		Bacteria	Enterobacteria	Sodalis
	user:KJGJGIFF_01224_hypothetical_protein		Bacteria	Enterobacteria	Klebsiella
	user:KJGJGIFF_01225_hypothetical_protein		Bacteria	Enterobacteria	Sodalis
	user:KJGJGIFF_01227_Moderate_conductance_mechanosensitive_channel_YbiO	K22044	Bacteria	Enterobacteria	Pseudocitrobacter
	user:KJGJGIFF_03606_Hca_operon_transcriptional_activator_HcaR	K05817	Bacteria	Enterobacteria	(no genus)
	user:KJGJGIFF_01449_2-aminoadipate_transaminase	K05825	Bacteria	Enterobacteria	(no genus)
	user:KJGJGIFF_01235_putative_protein_YbiB		Bacteria	Enterobacteria	Pseudocitrobacter
	user:KJGJGIFF_00593_Methyl-accepting_chemotaxis_protein_III	K05876	Bacteria	Enterobacteria	(no genus)
	user:KJGJGIFF_00050_Methyl-accepting_chemotaxis_protein_IV	K05877	Bacteria	Enterobacteria	(no genus)
	user:KJGJGIFF_01247_hypothetical_protein		Bacteria	Enterobacteria	Escherichia
	user:KJGJGIFF_01248_hypothetical_protein		Bacteria	Enterobacteria	Escherichia
	user:KJGJGIFF_01249_hypothetical_protein		Bacteria	Enterobacteria	Pseudocitrobacter
	user:KJGJGIFF_01250_hypothetical_protein		Bacteria	Enterobacteria	Pseudocitrobacter
	user:KJGJGIFF_01251_hypothetical_protein		Bacteria	Enterobacteria	Cronobacter
	user:KJGJGIFF_01252_hypothetical_protein	K06890	Bacteria	Enterobacteria	Pseudocitrobacter
	user:KJGJGIFF_01253_hypothetical_protein		Bacteria	Enterobacteria	Superficieibacter
	user:KJGJGIFF_00960_PEP-dependent_dihydroxyacetone_kinase,_dihydroxyacetone-binding_subunit_DhaK	K05878	Bacteria	Enterobacteria	(no genus)
	user:KJGJGIFF_04318_PEP-dependent_dihydroxyacetone_kinase,_dihydroxyacetone-binding_subunit_DhaK	K05878	Bacteria	Enterobacteria	(no genus)
	user:KJGJGIFF_00961_PEP-dependent_dihydroxyacetone_kinase,_ADP-binding_subunit_DhaL	K05879	Bacteria	Enterobacteria	(no genus)
	user:KJGJGIFF_01266_ATP-dependent_dethiobiotin_synthetase_BioD_1	K01935	Bacteria	Enterobacteria	Pseudocitrobacter
	user:KJGJGIFF_00962_PEP-dependent_dihydroxyacetone_kinase,_phosphoryl_donor_subunit_DhaM	K05881	Bacteria	Enterobacteria	(no genus)
	user:KJGJGIFF_01268_8-amino-7-oxononanoate_synthase	K00652	Bacteria	Enterobacteria	Pseudocitrobacter
	user:KJGJGIFF_01270_Adenosylmethionine-8-amino-7-oxononanoate_aminotransferase	K00833	Bacteria	Enterobacteria	Pseudocitrobacter
	user:KJGJGIFF_00454_Excinuclease_cho	K05984	Bacteria	Enterobacteria	(no genus)
	user:KJGJGIFF_01274_hypothetical_protein	K08970	Bacteria	Enterobacteria	Lelliottia
	user:KJGJGIFF_01440_Putative_glutamate--cysteine_ligase_2	K06048	Bacteria	Enterobacteria	(no genus)
	user:KJGJGIFF_00255_Vitamin_B12_import_system_permease_protein_BtuC	K06073	Bacteria	Enterobacteria	(no genus)
	user:KJGJGIFF_00257_Vitamin_B12_import_ATP-binding_protein_BtuD	K06074	Bacteria	Enterobacteria	(no genus)
	user:KJGJGIFF_01245_Cardiolipin_synthase_B	K06131	Bacteria	Enterobacteria	(no genus)
	user:KJGJGIFF_01282_hypothetical_protein		Bacteria	Enterobacteria	Pseudocitrobacter
	user:KJGJGIFF_02443_hypothetical_protein	K06133	Bacteria	Enterobacteria	(no genus)
	user:KJGJGIFF_01288_Vitamin_B12_import_ATP-binding_protein_BtuD	K02013	Bacteria	Enterobacteria	Pseudocitrobacter
	user:KJGJGIFF_00447_putative_ABC_transporter_ATP-binding_protein_YheS	K06158	Bacteria	Enterobacteria	(no genus)
	user:KJGJGIFF_01290_hypothetical_protein		Bacteria	Enterobacteria	Brenneria
	user:KJGJGIFF_03988_Alpha-D-ribose_1-methylphosphonate_5-triphosphate_synthase_subunit_PhnG	K06166	Bacteria	Enterobacteria	(no genus)
	user:KJGJGIFF_01314_hypothetical_protein		Bacteria	Enterobacteria	Pseudocitrobacter
	user:KJGJGIFF_00062_Copper_homeostasis_protein_CutC	K06201	Bacteria	Enterobacteria	(no genus)
	user:KJGJGIFF_01326_Endonuclease_8	K05522	Bacteria	Enterobacteria	Pseudocitrobacter
	user:KJGJGIFF_00741_N-succinylglutamate_5-semialdehyde_dehydrogenase	K06447	Bacteria	Enterobacteria	(no genus)
	user:KJGJGIFF_01812_Vitamin_B12-binding_protein	K06858	Bacteria	Enterobacteria	(no genus)
	user:KJGJGIFF_02527_NADPH-dependent_7-cyano-7-deazaguanine_reductase	K06879	Bacteria	Enterobacteria	(no genus)
	user:KJGJGIFF_01324_hypothetical_protein	K06887	Bacteria	Enterobacteria	(no genus)
	user:KJGJGIFF_01336_hypothetical_protein		Bacteria	Enterobacteria	Pseudocitrobacter
	user:KJGJGIFF_02487_Major_exported_protein	K06887	Bacteria	Enterobacteria	(no genus)
	user:KJGJGIFF_03908_Thermostable_monoacylglycerol_lipase	K06889	Bacteria	Enterobacteria	(no genus)
	user:KJGJGIFF_01345_Esterase_YbfF	K01175	Bacteria	Enterobacteria	Pseudocitrobacter
	user:KJGJGIFF_01496_tRNA_2-selenouridine_synthase	K06917	Bacteria	Enterobacteria	(no genus)
	user:KJGJGIFF_01349_HTH-type_transcriptional_regulator_CatM	K13794	Bacteria	Enterobacteria	Raoultella
	user:KJGJGIFF_01350_Fumarate_reductase_flavoprotein_subunit	K13796	Bacteria	Enterobacteria	Raoultella
	user:KJGJGIFF_01351_hypothetical_protein	K13795	Bacteria	Enterobacteria	Raoultella
	user:KJGJGIFF_01353_putative_lipoprotein_ChiQ		Bacteria	Enterobacteria	Pseudocitrobacter
	user:KJGJGIFF_01362_hypothetical_protein		Bacteria	Enterobacteria	Pseudocitrobacter
	user:KJGJGIFF_01228_Ribosomal_RNA_large_subunit_methyltransferase_F	K06970	Bacteria	Enterobacteria	(no genus)
	user:KJGJGIFF_01383_LPS-assembly_lipoprotein_LptE	K03643	Bacteria	Enterobacteria	Pseudocitrobacter
	user:KJGJGIFF_01384_DNA_polymerase_III_subunit_delta	K02340	Bacteria	Enterobacteria	Pseudocitrobacter
	user:KJGJGIFF_03738_putative_protein_YjdJ	K06975	Bacteria	Enterobacteria	(no genus)
	user:KJGJGIFF_03157_Mannosyl-3-phosphoglycerate_phosphatase	K07026	Bacteria	Enterobacteria	(no genus)
	user:KJGJGIFF_01246_Inner_membrane_protein_YbhN	K07027	Bacteria	Enterobacteria	(no genus)
	user:KJGJGIFF_01490_Inner_membrane_protein_YbcI	K07038	Bacteria	Enterobacteria	(no genus)
	user:KJGJGIFF_02844_Epimerase_family_protein	K07071	Bacteria	Enterobacteria	(no genus)
	user:KJGJGIFF_03972_Lipopolysaccharide_export_system_permease_protein_LptF	K07091	Bacteria	Enterobacteria	(no genus)
	user:KJGJGIFF_02451_1,4-dihydroxy-2-naphthoyl-CoA_hydrolase	K07107	Bacteria	Enterobacteria	(no genus)
	user:KJGJGIFF_02184_Penicillin-binding_protein_activator_LpoA	K07121	Bacteria	Enterobacteria	(no genus)
	user:KJGJGIFF_02961_hypothetical_protein	K07148	Bacteria	Enterobacteria	(no genus)
	user:KJGJGIFF_01330_5-oxoprolinase_subunit_A	K07160	Bacteria	Enterobacteria	(no genus)
	user:KJGJGIFF_01417_putative_protein_YbdM		Bacteria	Enterobacteria	Pseudocitrobacter
	user:KJGJGIFF_01436_Enterochelin_esterase	K07214	Bacteria	Enterobacteria	(no genus)
	user:KJGJGIFF_01419_Hydroxycarboxylate_dehydrogenase_A	K08317	Bacteria	Enterobacteria	Pseudocitrobacter
	user:KJGJGIFF_00095_Inner_membrane_protein_YebZ	K07245	Bacteria	Enterobacteria	(no genus)
	user:KJGJGIFF_03745_Undecaprenyl_phosphate-alpha-4-amino-4-deoxy-L-arabinose_arabinosyl_transferase	K07264	Bacteria	Enterobacteria	(no genus)
	user:KJGJGIFF_01427_Ferrienterobactin-binding_periplasmic_protein	K23185	Bacteria	Enterobacteria	Pseudocitrobacter
	user:KJGJGIFF_00717_Outer_membrane_protein_W	K07275	Bacteria	Enterobacteria	(no genus)
	user:KJGJGIFF_00543_Putative_dimethyl_sulfoxide_reductase_chain_YnfE	K07309	Bacteria	Enterobacteria	(no genus)
	user:KJGJGIFF_01511_Inner_membrane_protein_YbbJ	K07340	Bacteria	Enterobacteria	(no genus)
	user:KJGJGIFF_01432_Ferric_enterobactin_transport_protein_FepE		Bacteria	Enterobacteria	Pseudocitrobacter
	user:KJGJGIFF_00990_Protein_Sxy	K07343	Bacteria	Enterobacteria	(no genus)
	user:KJGJGIFF_01435_Enterobactin_biosynthesis_protein_YbdZ		Bacteria	Enterobacteria	Pseudocitrobacter
	user:KJGJGIFF_01755_S-fimbrial_protein_subunit_SfaA	K07345	Bacteria	Enterobacteria	(no genus)
	user:KJGJGIFF_04113_hypothetical_protein	K07345	Bacteria	Enterobacteria	(no genus)
	user:KJGJGIFF_04207_hypothetical_protein	K07345	Bacteria	Enterobacteria	(no genus)
	user:KJGJGIFF_01668_Outer_membrane_usher_protein_FimD	K07347	Bacteria	Enterobacteria	(no genus)
	user:KJGJGIFF_02649_Outer_membrane_usher_protein_FimD	K07347	Bacteria	Enterobacteria	(no genus)
	user:KJGJGIFF_01445_hypothetical_protein		Bacteria	Enterobacteria	Pseudocitrobacter
	user:KJGJGIFF_04115_Outer_membrane_usher_protein_YehB	K07347	Bacteria	Enterobacteria	(no genus)
	user:KJGJGIFF_04205_Outer_membrane_usher_protein_YehB	K07347	Bacteria	Enterobacteria	(no genus)
	user:KJGJGIFF_01450_putative_protein_YjbR		Bacteria	Enterobacteria	Pseudocitrobacter
	user:KJGJGIFF_01483_putative_fimbrial-like_protein_SfmH	K07350	Bacteria	Enterobacteria	(no genus)
	user:KJGJGIFF_01454_Inositol_2-dehydrogenase/D-chiro-inositol_3-dehydrogenase		Bacteria	Enterobacteria	Pseudocitrobacter
	user:KJGJGIFF_01455_Inosose_dehydratase		Bacteria	Enterobacteria	Pseudocitrobacter
	user:KJGJGIFF_01456_Putative_nucleoside_transporter_YegT		Bacteria	Enterobacteria	Pseudocitrobacter
	user:KJGJGIFF_01458_putative_cystine_transporter_YijE		Bacteria	Enterobacteria	Pseudocitrobacter
	user:KJGJGIFF_01459_3'3'-cGAMP-specific_phosphodiesterase_1		Bacteria	Enterobacteria	Pseudocitrobacter
	user:KJGJGIFF_03833_6-phosphogluconolactonase	K07404	Bacteria	Enterobacteria	(no genus)
	user:KJGJGIFF_00579_HTH-type_transcriptional_activator_RhaS	K07506	Bacteria	Enterobacteria	(no genus)
	user:KJGJGIFF_01465_Arabinose_operon_regulatory_protein	K18954	Bacteria	Enterobacteria	Pseudocitrobacter
	user:KJGJGIFF_01466_hypothetical_protein		Bacteria	Enterobacteria	Pseudocitrobacter
	user:KJGJGIFF_01467_NADPH_dehydrogenase		Bacteria	Enterobacteria	Pseudocitrobacter
	user:KJGJGIFF_01468_3-oxosteroid_1-dehydrogenase		Bacteria	Enterobacteria	Pseudocitrobacter
	user:KJGJGIFF_02845_Dihydroneopterin_triphosphate_2'-epimerase	K07589	Bacteria	Enterobacteria	(no genus)
	user:KJGJGIFF_02015_Sensor_protein_CreC	K07641	Bacteria	Enterobacteria	(no genus)
	user:KJGJGIFF_01471_Long-chain_fatty_acid_transport_protein	K06076	Bacteria	Enterobacteria	Buttiauxella
	user:KJGJGIFF_01472_Inhibitor_of_hydrogen_peroxide_resistance		Bacteria	Enterobacteria	Citrobacter
	user:KJGJGIFF_02054_Sensor_protein_QseC	K07645	Bacteria	Enterobacteria	(no genus)
	user:KJGJGIFF_01968_Sensor_histidine_kinase_CitA	K07700	Bacteria	Enterobacteria	(no genus)
	user:KJGJGIFF_01475_putative_manganese-dependent_inorganic_pyrophosphatase	K15986	Bacteria	Enterobacteria	Pseudocitrobacter
	user:KJGJGIFF_03146_Sensor_histidine_kinase_DcuS	K07701	Bacteria	Enterobacteria	(no genus)
	user:KJGJGIFF_01479_hypothetical_protein	K08088	Bacteria	Enterobacteria	Pseudocitrobacter
	user:KJGJGIFF_01480_hypothetical_protein		Viruses	Viruses	vg
	user:KJGJGIFF_01481_Putative_transcriptional_regulator	K07688	Bacteria	Enterobacteria	Pseudocitrobacter
	user:KJGJGIFF_01482_putative_fimbrial-like_protein_SfmF	K07348	Bacteria	Enterobacteria	Pseudocitrobacter
	user:KJGJGIFF_01154_Sugar_phosphatase_YbiV	K07757	Bacteria	Enterobacteria	(no genus)
	user:KJGJGIFF_01262_Transcriptional_regulatory_protein_BasR	K07771	Bacteria	Enterobacteria	(no genus)
	user:KJGJGIFF_01493_UDP-2,3-diacylglucosamine_hydrolase	K03269	Bacteria	Enterobacteria	Pseudocitrobacter
	user:KJGJGIFF_01403_Cation_efflux_system_protein_CusB	K07798	Bacteria	Enterobacteria	(no genus)
	user:KJGJGIFF_01405_hypothetical_protein	K07810	Bacteria	Enterobacteria	(no genus)
	user:KJGJGIFF_00445_Putative_transporter_AraJ	K08156	Bacteria	Enterobacteria	(no genus)
	user:KJGJGIFF_01507_hypothetical_protein		Bacteria	Enterobacteria	Pseudocitrobacter
	user:KJGJGIFF_00564_Methyl_viologen_resistance_protein_SmvA	K08167	Bacteria	Enterobacteria	(no genus)
	user:KJGJGIFF_01157_Hexuronate_transporter	K08191	Bacteria	Enterobacteria	(no genus)
	user:KJGJGIFF_01946_hypothetical_protein	K08277	Bacteria	Enterobacteria	(no genus)
	user:KJGJGIFF_00767_Nicotinamidase	K08281	Bacteria	Enterobacteria	(no genus)
	user:KJGJGIFF_00088_Formate-dependent_phosphoribosylglycinamide_formyltransferase	K08289	Bacteria	Enterobacteria	(no genus)
	user:KJGJGIFF_01529_Primosomal_replication_protein_N''	K04067	Bacteria	Enterobacteria	Pseudocitrobacter
	user:KJGJGIFF_01530_hypothetical_protein		Bacteria	Enterobacteria	Pseudocitrobacter
	user:KJGJGIFF_00537_D-galactonate_dehydratase_family_member_RspA	K08323	Bacteria	Enterobacteria	(no genus)
	user:KJGJGIFF_02125_Thiol:disulfide_interchange_protein_DsbD	K08344	Bacteria	Enterobacteria	(no genus)
	user:KJGJGIFF_03460_hypothetical_protein	K08993	Bacteria	Enterobacteria	(no genus)
	user:KJGJGIFF_00260_Protein_adenylyltransferase_SelO	K08997	Bacteria	Enterobacteria	(no genus)
	user:KJGJGIFF_01542_50S_ribosomal_protein_L31_type_B	K02909	Bacteria	Enterobacteria	Pseudocitrobacter
	user:KJGJGIFF_00287_FeS_cluster_assembly_protein_SufD	K09015	Bacteria	Enterobacteria	(no genus)
	user:KJGJGIFF_01544_putative_cyclic_di-GMP_phosphodiesterase_PdeB	K26148	Bacteria	Enterobacteria	Pseudocitrobacter
	user:KJGJGIFF_01545_putative_protein_YbaA		Bacteria	Enterobacteria	Pseudocitrobacter
	user:KJGJGIFF_01546_Beta-galactosidase	K01190	Bacteria	Enterobacteria	Pseudocitrobacter
	user:KJGJGIFF_01548_Histidinol-phosphate_aminotransferase		Bacteria	Enterobacteria	Pseudocitrobacter
	user:KJGJGIFF_00913_HTH-type_transcriptional_regulator_RutR	K09017	Bacteria	Enterobacteria	(no genus)
	user:KJGJGIFF_03911_Putative_acyl-CoA_dehydrogenase_AidB	K09456	Bacteria	Enterobacteria	(no genus)
	user:KJGJGIFF_01558_N-(2-amino-2-carboxyethyl)-L-glutamate_synthase	K01738	Bacteria	Enterobacteria	Pseudocitrobacter
	user:KJGJGIFF_01559_HMP-PP_phosphatase	K11938	Bacteria	Enterobacteria	Pseudocitrobacter
	user:KJGJGIFF_00538_hypothetical_protein	K09771	Bacteria	Enterobacteria	(no genus)
	user:KJGJGIFF_00080_High-affinity_zinc_uptake_system_protein_ZnuA	K09815	Bacteria	Enterobacteria	(no genus)
	user:KJGJGIFF_01579_hypothetical_protein		Bacteria	Other Gammaproteobacteria	Alteromonas
	user:KJGJGIFF_01580_Methyl-accepting_chemotaxis_protein_I	K03406	Bacteria	Enterobacteria	Cedecea
	user:KJGJGIFF_01581_hypothetical_protein	K07126	Bacteria	Enterobacteria	Pseudocitrobacter
	user:KJGJGIFF_01583_Shikimate_dehydrogenase_(NADP(+))		Bacteria	Enterobacteria	Pseudocitrobacter
	user:KJGJGIFF_01879_DNA_gyrase_inhibitor_YacG	K09862	Bacteria	Enterobacteria	(no genus)
	user:KJGJGIFF_02388_hypothetical_protein	K09900	Bacteria	Enterobacteria	(no genus)
	user:KJGJGIFF_01033_hypothetical_protein	K09927	Bacteria	Enterobacteria	(no genus)
	user:KJGJGIFF_01589_Myo-inositol_2-dehydrogenase		Bacteria	Enterobacteria	Pseudocitrobacter
	user:KJGJGIFF_01592_2-dehydropantoate_2-reductase	K00077	Bacteria	Enterobacteria	Pseudocitrobacter
	user:KJGJGIFF_01608_hypothetical_protein		Bacteria	Enterobacteria	Pseudocitrobacter
	user:KJGJGIFF_01514_hypothetical_protein	K09973	Bacteria	Enterobacteria	(no genus)
	user:KJGJGIFF_02190_hypothetical_protein	K09979	Bacteria	Enterobacteria	(no genus)
	user:KJGJGIFF_01627_Fructokinase	K00847	Bacteria	Enterobacteria	Pseudocitrobacter
	user:KJGJGIFF_03743_Bifunctional_polymyxin_resistance_protein_ArnA	K10011	Bacteria	Enterobacteria	(no genus)
	user:KJGJGIFF_01631_putative_protein_YaiA		Bacteria	Enterobacteria	Pseudocitrobacter
	user:KJGJGIFF_01632_Shikimate_kinase_2	K00891	Bacteria	Enterobacteria	Pseudocitrobacter
	user:KJGJGIFF_01642_hypothetical_protein		Bacteria	Enterobacteria	Pseudocitrobacter
	user:KJGJGIFF_00237_hypothetical_protein	K10716	Bacteria	Enterobacteria	(no genus)
	user:KJGJGIFF_02907_Bifunctional_transcriptional_activator/DNA_repair_enzyme_Ada	K10778	Bacteria	Enterobacteria	(no genus)
	user:KJGJGIFF_01650_hypothetical_protein		Bacteria	Enterobacteria	Pseudocitrobacter
	user:KJGJGIFF_01652_Alpha-ketoglutarate-dependent_taurine_dioxygenase	K03119	Bacteria	Enterobacteria	Pseudocitrobacter
	user:KJGJGIFF_01656_Homocysteine_S-methyltransferase	K00547	Bacteria	Enterobacteria	Pseudocitrobacter
	user:KJGJGIFF_03248_PTS_system_N-acetylmuramic_acid-specific_EIIBC_component	K11192	Bacteria	Enterobacteria	(no genus)
	user:KJGJGIFF_04347_PTS_system_fructose-like_EIIB_component_3	K11202	Bacteria	Enterobacteria	(no genus)
	user:KJGJGIFF_01398_Deaminated_glutathione_amidase	K11206	Bacteria	Enterobacteria	(no genus)
	user:KJGJGIFF_02644_hypothetical_protein	K11685	Bacteria	Enterobacteria	(no genus)
	user:KJGJGIFF_01665_Flagellar_brake_protein_YcgR	K21087	Bacteria	Enterobacteria	Pseudocitrobacter
	user:KJGJGIFF_01666_Type-1_fimbrial_protein,_A_chain	K07348	Bacteria	Enterobacteria	Pseudocitrobacter
	user:KJGJGIFF_01910_HTH-type_transcriptional_regulator_SgrR	K11925	Bacteria	Enterobacteria	(no genus)
	user:KJGJGIFF_04454_Sigma_factor-binding_protein_Crl	K11926	Bacteria	Enterobacteria	(no genus)
	user:KJGJGIFF_00527_Universal_stress_protein_UP12	K11932	Bacteria	Enterobacteria	(no genus)
	user:KJGJGIFF_00170_hypothetical_protein	K12282	Bacteria	Betaproteobacteria	(no genus)
	user:KJGJGIFF_04210_Outer_membrane_usher_protein_PapC	K12518	Bacteria	Enterobacteria	(no genus)
	user:KJGJGIFF_01672_Metal-pseudopaline_receptor_CntO	K02014	Bacteria	Enterobacteria	Pseudocitrobacter
	user:KJGJGIFF_01673_hypothetical_protein		Bacteria	Enterobacteria	Pseudocitrobacter
	user:KJGJGIFF_01675_hypothetical_protein		Bacteria	Enterobacteria	Pseudocitrobacter
	user:KJGJGIFF_01676_Chemotaxis_protein_LafU	K02557	Bacteria	Enterobacteria	Pseudocitrobacter
	user:KJGJGIFF_01679_hypothetical_protein	K02415	Bacteria	Enterobacteria	Pseudocitrobacter
	user:KJGJGIFF_01680_hypothetical_protein	K02414	Bacteria	Enterobacteria	Pseudocitrobacter
	user:KJGJGIFF_01681_hypothetical_protein		Bacteria	Enterobacteria	Pseudocitrobacter
	user:KJGJGIFF_01682_Flagellar_secretion_chaperone_FliS	K02422	Bacteria	Enterobacteria	Pseudocitrobacter
	user:KJGJGIFF_01683_B-type_flagellar_hook-associated_protein_2	K02407	Bacteria	Enterobacteria	Pseudocitrobacter
	user:KJGJGIFF_01684_Flagellin	K02406	Bacteria	Enterobacteria	Pseudocitrobacter
	user:KJGJGIFF_01685_Flagellin	K02406	Bacteria	Enterobacteria	Pseudocitrobacter
	user:KJGJGIFF_01686_hypothetical_protein		Bacteria	Enterobacteria	Pseudocitrobacter
	user:KJGJGIFF_01687_hypothetical_protein		Bacteria	Enterobacteria	Pseudocitrobacter
	user:KJGJGIFF_01688_hypothetical_protein		Bacteria	Enterobacteria	Pseudocitrobacter
	user:KJGJGIFF_01689_Flagellar_hook-associated_protein_3	K02397	Bacteria	Enterobacteria	Pseudocitrobacter
	user:KJGJGIFF_01690_hypothetical_protein	K02396	Bacteria	Enterobacteria	Pseudocitrobacter
	user:KJGJGIFF_01691_hypothetical_protein	K02395	Bacteria	Enterobacteria	Pseudocitrobacter
	user:KJGJGIFF_01695_Flagellar_basal-body_rod_protein_FlgF	K02391	Bacteria	Enterobacteria	Pseudocitrobacter
	user:KJGJGIFF_01699_Flagellar_basal_body_rod_protein_FlgB	K02387	Bacteria	Enterobacteria	Pseudocitrobacter
	user:KJGJGIFF_01700_hypothetical_protein	K02386	Bacteria	Enterobacteria	Pseudocitrobacter
	user:KJGJGIFF_01701_hypothetical_protein	K02398	Bacteria	Enterobacteria	Pseudocitrobacter
	user:KJGJGIFF_01702_hypothetical_protein	K02399	Bacteria	Enterobacteria	Pseudocitrobacter
	user:KJGJGIFF_01703_hypothetical_protein		Bacteria	Enterobacteria	Enterobacter
	user:KJGJGIFF_01704_hypothetical_protein		Bacteria	Enterobacteria	Citrobacter
	user:KJGJGIFF_01705_Glycerol-3-phosphate_cytidylyltransferase	K00968	Bacteria	Enterobacteria	Pantoea
	user:KJGJGIFF_01706_hypothetical_protein	K18475	Bacteria	Enterobacteria	Pseudocitrobacter
	user:KJGJGIFF_01707_hypothetical_protein		Bacteria	Enterobacteria	Pseudocitrobacter
	user:KJGJGIFF_01708_hypothetical_protein		Bacteria	Enterobacteria	Pseudocitrobacter
	user:KJGJGIFF_01709_Flagellum-specific_ATP_synthase	K02412	Bacteria	Enterobacteria	Pseudocitrobacter
	user:KJGJGIFF_01710_hypothetical_protein	K02411	Bacteria	Enterobacteria	Pseudocitrobacter
	user:KJGJGIFF_01712_Flagellar_M-ring_protein	K02409	Bacteria	Enterobacteria	Pseudocitrobacter
	user:KJGJGIFF_01713_Flagellar_hook-basal_body_complex_protein_FliE	K02408	Bacteria	Enterobacteria	Pseudocitrobacter
	user:KJGJGIFF_01715_hypothetical_protein	K02416	Bacteria	Enterobacteria	Pseudocitrobacter
	user:KJGJGIFF_01720_Flagellar_biosynthetic_protein_FlhB	K02401	Bacteria	Enterobacteria	Pseudocitrobacter
	user:KJGJGIFF_01722_hypothetical_protein		Bacteria	Enterobacteria	Pseudocitrobacter
	user:KJGJGIFF_01723_hypothetical_protein		Bacteria	Enterobacteria	Pseudocitrobacter
	user:KJGJGIFF_04211_putative_fimbrial_chaperone_YfcS	K12519	Bacteria	Enterobacteria	(no genus)
	user:KJGJGIFF_01729_hypothetical_protein	K03892	Bacteria	Enterobacteria	Pseudocitrobacter
	user:KJGJGIFF_01730_Nicotinamide-nucleotide_amidohydrolase_PncC		Bacteria	Enterobacteria	Pseudocitrobacter
	user:KJGJGIFF_01731_hypothetical_protein		Bacteria	Enterobacteria	Pseudocitrobacter
	user:KJGJGIFF_01732_hypothetical_protein		Bacteria	Enterobacteria	Raoultella
	user:KJGJGIFF_02755_Outer_membrane_efflux_protein_BepC	K12543	Bacteria	Enterobacteria	(no genus)
	user:KJGJGIFF_01736_NAD/NADP-dependent_betaine_aldehyde_dehydrogenase	K00130	Bacteria	Enterobacteria	Enterobacter
	user:KJGJGIFF_01738_hypothetical_protein	K07345	Bacteria	Enterobacteria	Photorhabdus
	user:KJGJGIFF_01739_putative_fimbrial_chaperone_YehC		Bacteria	Enterobacteria	Citrobacter
	user:KJGJGIFF_01740_Outer_membrane_usher_protein_YehB	K07347	Bacteria	Enterobacteria	Photorhabdus
	user:KJGJGIFF_01741_hypothetical_protein		Bacteria	Enterobacteria	Citrobacter
	user:KJGJGIFF_01742_hypothetical_protein		Bacteria	Enterobacteria	Citrobacter
	user:KJGJGIFF_01743_hypothetical_protein		Bacteria	Enterobacteria	Citrobacter
	user:KJGJGIFF_01744_hypothetical_protein		Bacteria	Enterobacteria	Citrobacter
	user:KJGJGIFF_01745_hypothetical_protein		Bacteria	Enterobacteria	Enterobacter
	user:KJGJGIFF_01746_hypothetical_protein		Bacteria	Enterobacteria	Enterobacter
	user:KJGJGIFF_01747_Toxin_RTX-I_translocation_ATP-binding_protein	K13409	Bacteria	Enterobacteria	Citrobacter
	user:KJGJGIFF_01748_Colicin_V_secretion_protein_CvaA	K13408	Bacteria	Enterobacteria	Mixta
	user:KJGJGIFF_01749_Outer_membrane_protein_TolC	K12340	Bacteria	Enterobacteria	Citrobacter
	user:KJGJGIFF_01750_Transcriptional_regulatory_protein_RcsB	K07687	Bacteria	Enterobacteria	Enterobacter
	user:KJGJGIFF_01751_putative_fimbrial_chaperone_YehC		Bacteria	Enterobacteria	Enterobacter
	user:KJGJGIFF_01752_hypothetical_protein		Bacteria	Enterobacteria	Enterobacter
	user:KJGJGIFF_01753_Outer_membrane_usher_protein_FimD	K07347	Bacteria	Enterobacteria	Scandinavium
	user:KJGJGIFF_01754_putative_fimbrial_chaperone_YehC		Bacteria	Enterobacteria	Klebsiella
	user:KJGJGIFF_04294_TDP-N-acetylfucosamine:lipid_II_N-acetylfucosaminyltransferase	K12582	Bacteria	Enterobacteria	(no genus)
	user:KJGJGIFF_01756_hypothetical_protein		Bacteria	Enterobacteria	Citrobacter
	user:KJGJGIFF_01757_hypothetical_protein		Bacteria	Enterobacteria	Apirhabdus
	user:KJGJGIFF_01758_Catalase	K03781	Bacteria	Enterobacteria	Superficieibacter
	user:KJGJGIFF_01759_Non-heme_chloroperoxidase	K00433	Bacteria	Enterobacteria	Kluyvera
	user:KJGJGIFF_01760_hypothetical_protein	K09936	Bacteria	Enterobacteria	Dickeya
	user:KJGJGIFF_01761_hypothetical_protein	K09936	Bacteria	Enterobacteria	Pseudocitrobacter
	user:KJGJGIFF_01762_HTH-type_transcriptional_regulator_DmlR		Bacteria	Enterobacteria	Dickeya
	user:KJGJGIFF_01763_Multiple_stress_resistance_protein_BhsA	K12151	Bacteria	Enterobacteria	Lelliottia
	user:KJGJGIFF_01764_hypothetical_protein	K09982	Bacteria	Enterobacteria	Citrobacter
	user:KJGJGIFF_01765_putative_protein_YjhP		Bacteria	Enterobacteria	Enterobacter
	user:KJGJGIFF_01766_Type-2_restriction_enzyme_EcoRI	K01155	Bacteria	Bacteroidota	Riemerella
	user:KJGJGIFF_01767_hypothetical_protein		Bacteria	Cyanobacteriota	Microcystis
	user:KJGJGIFF_01469_hypothetical_protein	K12678	Bacteria	Enterobacteria	(no genus)
	user:KJGJGIFF_01975_Non-specific_ribonucleoside_hydrolase_RihC	K12700	Bacteria	Enterobacteria	(no genus)
	user:KJGJGIFF_01781_hypothetical_protein	K08234	Bacteria	Enterobacteria	Pseudocitrobacter
	user:KJGJGIFF_01783_hypothetical_protein		Bacteria	Enterobacteria	Salmonella
	user:KJGJGIFF_01784_hypothetical_protein		Bacteria	Enterobacteria	Lelliottia
	user:KJGJGIFF_01805_UDP-2,3-diacylglucosamine_pyrophosphatase_LpxG	K07098	Bacteria	Enterobacteria	Escherichia
	user:KJGJGIFF_01806_hypothetical_protein		Bacteria	Bacteroidota	Solitalea
	user:KJGJGIFF_03675_GDP-mannose_pyrophosphatase_NudK	K12945	Bacteria	Enterobacteria	(no genus)
	user:KJGJGIFF_03747_putative_4-amino-4-deoxy-L-arabinose-phosphoundecaprenol_flippase_subunit_ArnF	K12963	Bacteria	Enterobacteria	(no genus)
	user:KJGJGIFF_01823_ATP-dependent_RNA_helicase_HrpB	K03579	Bacteria	Enterobacteria	Pseudocitrobacter
	user:KJGJGIFF_00899_Glyoxylate/hydroxypyruvate_reductase_A	K12972	Bacteria	Enterobacteria	(no genus)
	user:KJGJGIFF_01825_Sugar_fermentation_stimulation_protein_A	K06206	Bacteria	Enterobacteria	Pseudocitrobacter
	user:KJGJGIFF_03323_hypothetical_protein	K12981	Bacteria	Enterobacteria	(no genus)
	user:KJGJGIFF_01829_2-amino-4-hydroxy-6-hydroxymethyldihydropteridine_pyrophosphokinase	K00950	Bacteria	Enterobacteria	Pseudocitrobacter
	user:KJGJGIFF_01830_putative_fimbrial-like_protein_YadN		Bacteria	Enterobacteria	Pseudocitrobacter
	user:KJGJGIFF_01831_putative_fimbrial-like_protein_YadN		Bacteria	Enterobacteria	Pseudocitrobacter
	user:KJGJGIFF_01832_putative_fimbrial_chaperone_YadV	K15540	Bacteria	Enterobacteria	Pseudocitrobacter
	user:KJGJGIFF_01833_Outer_membrane_usher_protein_HtrE	K07347	Bacteria	Enterobacteria	Pseudocitrobacter
	user:KJGJGIFF_01834_Outer_membrane_usher_protein_HtrE	K07347	Bacteria	Enterobacteria	Pseudocitrobacter
	user:KJGJGIFF_01835_putative_fimbrial-like_protein_YadM		Bacteria	Enterobacteria	Kluyvera
	user:KJGJGIFF_01836_putative_fimbrial-like_protein_YadL		Bacteria	Enterobacteria	Kluyvera
	user:KJGJGIFF_01837_putative_fimbrial-like_protein_YadK		Bacteria	Enterobacteria	Kluyvera
	user:KJGJGIFF_01838_putative_fimbrial-like_protein_YadC		Bacteria	Enterobacteria	Pseudocitrobacter
	user:KJGJGIFF_01839_putative_fimbrial-like_protein_YadC		Bacteria	Enterobacteria	Escherichia
	user:KJGJGIFF_03744_putative_4-deoxy-4-formamido-L-arabinose-phosphoundecaprenol_deformylase_ArnD	K13014	Bacteria	Enterobacteria	(no genus)
	user:KJGJGIFF_00799_Diguanylate_cyclase_DgcP	K13069	Bacteria	Enterobacteria	(no genus)
	user:KJGJGIFF_04164_Ferric_iron_reductase_protein_FhuF	K13255	Bacteria	Enterobacteria	(no genus)
	user:KJGJGIFF_01846_putative_major_fimbrial_subunit_LpfA		Bacteria	Enterobacteria	Klebsiella
	user:KJGJGIFF_01847_Chaperone_protein_FimC		Bacteria	Enterobacteria	Salmonella
	user:KJGJGIFF_01848_Outer_membrane_usher_protein_FimD	K07347	Bacteria	Enterobacteria	Superficieibacter
	user:KJGJGIFF_01849_putative_minor_fimbrial_subunit_LpfD		Bacteria	Enterobacteria	Klebsiella
	user:KJGJGIFF_01882_Secretion_monitor	K13301	Bacteria	Enterobacteria	(no genus)
	user:KJGJGIFF_04151_Delta(1)-pyrroline-2-carboxylate/Delta(1)-piperideine-2-carboxylate_reductase	K13609	Bacteria	Enterobacteria	(no genus)
	user:KJGJGIFF_01861_hypothetical_protein		Bacteria	Enterobacteria	Pseudocitrobacter
	user:KJGJGIFF_01862_hypothetical_protein		Bacteria	Enterobacteria	Pseudocitrobacter
	user:KJGJGIFF_00518_hypothetical_protein	K13630	Bacteria	Enterobacteria	(no genus)
	user:KJGJGIFF_00522_HTH-type_transcriptional_regulator_CdhR	K13633	Bacteria	Enterobacteria	(no genus)
	user:KJGJGIFF_01875_Type_II_secretion_system_protein_F	K02505	Bacteria	Enterobacteria	Pseudocitrobacter
	user:KJGJGIFF_00415_HTH-type_transcriptional_regulator_McbR	K13654	Bacteria	Enterobacteria	(no genus)
	user:KJGJGIFF_03047_putative_glycosyltransferase	K13683	Bacteria	Enterobacteria	(no genus)
	user:KJGJGIFF_02927_putative_ABC_transporter_ATP-binding_protein_YejF	K13896	Bacteria	Enterobacteria	(no genus)
	user:KJGJGIFF_04585_Phosphoribosyl-dephospho-CoA_transferase	K13934	Bacteria	Enterobacteria	(no genus)
	user:KJGJGIFF_01907_hypothetical_protein		Bacteria	Alphaproteobacteria	Labrenzia
	user:KJGJGIFF_01909_Putative_inhibitor_of_glucose_uptake_transporter_SgrT		Bacteria	Enterobacteria	Pseudocitrobacter
	user:KJGJGIFF_00489_putative_formaldehyde_dehydrogenase_AdhA	K13979	Bacteria	Enterobacteria	(no genus)
	user:KJGJGIFF_00665_Murein_peptide_amidase_A	K14054	Bacteria	Enterobacteria	(no genus)
	user:KJGJGIFF_01418_Methionine_aminotransferase	K14287	Bacteria	Enterobacteria	(no genus)
	user:KJGJGIFF_01919_hypothetical_protein		Bacteria	Enterobacteria	Pseudocitrobacter
	user:KJGJGIFF_01920_hypothetical_protein		Bacteria	Enterobacteria	Pseudocitrobacter
	user:KJGJGIFF_01855_Blue_copper_oxidase_CueO	K14588	Bacteria	Enterobacteria	(no genus)
	user:KJGJGIFF_01939_Protein_FixA	K03521	Bacteria	Enterobacteria	Pseudocitrobacter
	user:KJGJGIFF_01943_Crotonobetaine/carnitine--CoA_ligase	K02182	Bacteria	Enterobacteria	Pseudocitrobacter
	user:KJGJGIFF_01945_Protein_YrdA	K08279	Bacteria	Enterobacteria	Pseudocitrobacter
	user:KJGJGIFF_01630_hypothetical_protein	K14591	Bacteria	Enterobacteria	(no genus)
	user:KJGJGIFF_01950_Maltose_regulon_regulatory_protein_MalI	K02529	Bacteria	Enterobacteria	Yokenella
	user:KJGJGIFF_01951_hypothetical_protein		Bacteria	Enterobacteria	Raoultella
	user:KJGJGIFF_01952_hypothetical_protein	K02793	Bacteria	Enterobacteria	Superficieibacter
	user:KJGJGIFF_01956_Glucose-6-phosphate_isomerase	K06859	Bacteria	Enterobacteria	Raoultella
	user:KJGJGIFF_01957_Glucose-6-phosphate_isomerase	K06859	Bacteria	Enterobacteria	Nissabacter
	user:KJGJGIFF_01958_2-(5''-triphosphoribosyl)-3'-dephosphocoenzyme-A_synthase	K05966	Bacteria	Enterobacteria	Salmonella
	user:KJGJGIFF_01959_Apo-citrate_lyase_phosphoribosyl-dephospho-CoA_transferase	K05964	Bacteria	Enterobacteria	Salmonella
	user:KJGJGIFF_01960_Citrate_lyase_alpha_chain	K01643	Bacteria	Enterobacteria	Salmonella
	user:KJGJGIFF_01961_Citrate_lyase_subunit_beta	K01644	Bacteria	Enterobacteria	Salmonella
	user:KJGJGIFF_01962_Citrate_lyase_acyl_carrier_protein	K01646	Bacteria	Enterobacteria	Salmonella
	user:KJGJGIFF_01963_[Citrate_[pro-3S]-lyase]_ligase	K01910	Bacteria	Enterobacteria	Salmonella
	user:KJGJGIFF_01964_Citrate-sodium_symporter		Bacteria	Enterobacteria	Salmonella
	user:KJGJGIFF_01965_Oxaloacetate_decarboxylase_gamma_chain	K01573	Bacteria	Enterobacteria	Salmonella
	user:KJGJGIFF_01966_Oxaloacetate_decarboxylase_alpha_chain	K01571	Bacteria	Enterobacteria	Pseudocitrobacter
	user:KJGJGIFF_01967_Oxaloacetate_decarboxylase_beta_chain	K20509	Bacteria	Enterobacteria	Salmonella
	user:KJGJGIFF_00132_tRNA_threonylcarbamoyladenosine_biosynthesis_protein_TsaB	K14742	Bacteria	Enterobacteria	(no genus)
	user:KJGJGIFF_01969_Transcriptional_regulatory_protein_CitB	K07702	Bacteria	Enterobacteria	Klebsiella
	user:KJGJGIFF_01970_3-isopropylmalate_dehydratase_large_subunit	K01681	Bacteria	Enterobacteria	Escherichia
	user:KJGJGIFF_01971_Sodium-dependent_dicarboxylate_transporter_SdcS	K14445	Bacteria	Enterobacteria	Klebsiella
	user:KJGJGIFF_01972_Inner_membrane_protein_YbhI	K03319	Bacteria	Enterobacteria	Klebsiella
	user:KJGJGIFF_01973_Putative_isomerase_YbhH		Bacteria	Enterobacteria	Salmonella
	user:KJGJGIFF_01974_Hydrogen_peroxide-inducible_genes_activator		Bacteria	Enterobacteria	Klebsiella
	user:KJGJGIFF_03572_tRNA1(Val)_(adenine(37)-N6)-methyltransferase	K15460	Bacteria	Enterobacteria	(no genus)
	user:KJGJGIFF_01984_hypothetical_protein		Bacteria	Enterobacteria	Klebsiella
	user:KJGJGIFF_01985_hypothetical_protein		Bacteria	Enterobacteria	Salmonella
	user:KJGJGIFF_01986_hypothetical_protein		Bacteria	Enterobacteria	Superficieibacter
	user:KJGJGIFF_01987_putative_fimbrial_chaperone_YcbF		Bacteria	Enterobacteria	Superficieibacter
	user:KJGJGIFF_01988_Protein_FimF		Bacteria	Enterobacteria	Superficieibacter
	user:KJGJGIFF_01989_putative_fimbrial-like_protein_YcbU		Bacteria	Enterobacteria	Superficieibacter
	user:KJGJGIFF_01990_putative_fimbrial-like_protein_SfmH	K07356	Bacteria	Enterobacteria	Salmonella
	user:KJGJGIFF_01991_putative_outer_membrane_usher_protein_ElfC	K07347	Bacteria	Enterobacteria	Superficieibacter
	user:KJGJGIFF_01992_putative_fimbrial_chaperone_protein_ElfD		Bacteria	Enterobacteria	Superficieibacter
	user:KJGJGIFF_01993_Laminin-binding_fimbrial_subunit_ElfA		Bacteria	Enterobacteria	Superficieibacter
	user:KJGJGIFF_01994_Inhibitor_of_hydrogen_peroxide_resistance		Bacteria	Enterobacteria	Superficieibacter
	user:KJGJGIFF_01995_hypothetical_protein		Bacteria	Enterobacteria	Superficieibacter
	user:KJGJGIFF_01996_hypothetical_protein		Bacteria	Enterobacteria	Klebsiella
	user:KJGJGIFF_01997_hypothetical_protein		Bacteria	Enterobacteria	Superficieibacter
	user:KJGJGIFF_01998_hypothetical_protein		Bacteria	Enterobacteria	Klebsiella
	user:KJGJGIFF_01999_HTH-type_transcriptional_regulator_LeuO		Bacteria	Enterobacteria	Superficieibacter
	user:KJGJGIFF_01667_putative_fimbrial_chaperone_LpfB	K15540	Bacteria	Enterobacteria	(no genus)
	user:KJGJGIFF_02004_Molybdopterin_adenylyltransferase	K03831	Bacteria	Enterobacteria	Pluralibacter
	user:KJGJGIFF_04114_putative_fimbrial_chaperone_YehC	K15540	Bacteria	Enterobacteria	(no genus)
	user:KJGJGIFF_04002_Multidrug_resistance_protein_MdtO	K15547	Bacteria	Enterobacteria	(no genus)
	user:KJGJGIFF_02012_putative_tRNA/rRNA_methyltransferase	K02533	Bacteria	Enterobacteria	Pseudocitrobacter
	user:KJGJGIFF_02014_Inner_membrane_protein_CreD	K06143	Bacteria	Enterobacteria	Pseudocitrobacter
	user:KJGJGIFF_00928_Putative_aliphatic_sulfonates-binding_protein	K15553	Bacteria	Enterobacteria	(no genus)
	user:KJGJGIFF_02016_Transcriptional_regulatory_protein_CreB	K07663	Bacteria	Enterobacteria	Pseudocitrobacter
	user:KJGJGIFF_02024_hypothetical_protein	K10107	Bacteria	Enterobacteria	Pseudocitrobacter
	user:KJGJGIFF_02026_hypothetical_protein	K07266	Bacteria	Enterobacteria	Pseudocitrobacter
	user:KJGJGIFF_02027_hypothetical_protein	K07265	Bacteria	Enterobacteria	Pseudocitrobacter
	user:KJGJGIFF_02028_hypothetical_protein		Bacteria	Aquificota	Hydrogenobaculum
	user:KJGJGIFF_02029_hypothetical_protein		Bacteria	Other Gammaproteobacteria	Actinobacillus
	user:KJGJGIFF_02030_hypothetical_protein		Bacteria	Other Gammaproteobacteria	Vibrio
	user:KJGJGIFF_02031_Polysialic_acid_transport_ATP-binding_protein_KpsT	K09689	Bacteria	Enterobacteria	Pseudocitrobacter
	user:KJGJGIFF_02039_hypothetical_protein		Bacteria	Enterobacteria	Pseudocitrobacter
	user:KJGJGIFF_02040_hypothetical_protein		Bacteria	Enterobacteria	Pseudocitrobacter
	user:KJGJGIFF_02041_Pyruvate_dehydrogenase_complex_repressor		Bacteria	Enterobacteria	Salmonella
	user:KJGJGIFF_02042_Mannitol_2-dehydrogenase		Bacteria	Enterobacteria	Klebsiella
	user:KJGJGIFF_02043_L-galactonate-5-dehydrogenase		Bacteria	Enterobacteria	Salmonella
	user:KJGJGIFF_02044_putative_oxidoreductase_YjmC		Bacteria	Enterobacteria	Klebsiella
	user:KJGJGIFF_02045_Solute-binding_protein		Bacteria	Enterobacteria	Salmonella
	user:KJGJGIFF_02046_hypothetical_protein		Bacteria	Enterobacteria	Salmonella
	user:KJGJGIFF_02047_C4-dicarboxylate_TRAP_transporter_large_permease_protein_DctM		Bacteria	Enterobacteria	Salmonella
	user:KJGJGIFF_02051_HTH-type_transcriptional_activator_RhaS	K13652	Bacteria	Enterobacteria	Pseudocitrobacter
	user:KJGJGIFF_00927_Putative_aliphatic_sulfonates_transport_permease_protein_SsuC	K15554	Bacteria	Enterobacteria	(no genus)
	user:KJGJGIFF_00926_Aliphatic_sulfonates_import_ATP-binding_protein_SsuB	K15555	Bacteria	Enterobacteria	(no genus)
	user:KJGJGIFF_02059_3',5'-cyclic_adenosine_monophosphate_phosphodiesterase_CpdA	K03651	Bacteria	Enterobacteria	Pseudocitrobacter
	user:KJGJGIFF_02065_hypothetical_protein		Bacteria	Enterobacteria	Pseudocitrobacter
	user:KJGJGIFF_00208_Nitrate/nitrite_binding_protein_NrtA	K15576	Bacteria	Enterobacteria	(no genus)
	user:KJGJGIFF_02071_putative_fimbrial-like_protein_YbgD		Bacteria	Enterobacteria	Pseudocitrobacter
	user:KJGJGIFF_02072_Outer_membrane_usher_protein_PapC		Bacteria	Enterobacteria	Pseudocitrobacter
	user:KJGJGIFF_02073_Chaperone_protein_PapD		Bacteria	Enterobacteria	Pseudocitrobacter
	user:KJGJGIFF_00979_Periplasmic_oligopeptide-binding_protein	K15580	Bacteria	Enterobacteria	(no genus)
	user:KJGJGIFF_04198_Nickel-binding_periplasmic_protein	K15584	Bacteria	Enterobacteria	(no genus)
	user:KJGJGIFF_00500_Riboflavin_transport_system_permease_protein_RibX	K15599	Bacteria	Enterobacteria	(no genus)
	user:KJGJGIFF_00499_Vitamin_B12_import_ATP-binding_protein_BtuD	K15600	Bacteria	Enterobacteria	(no genus)
	user:KJGJGIFF_02092_hypothetical_protein		Viruses	Viruses	vg
	user:KJGJGIFF_02093_hypothetical_protein	K06905	Bacteria	Enterobacteria	Kluyvera
	user:KJGJGIFF_02094_hypothetical_protein	K06906	Bacteria	Enterobacteria	Kluyvera
	user:KJGJGIFF_02095_hypothetical_protein		Bacteria	Enterobacteria	Enterobacter
	user:KJGJGIFF_02096_hypothetical_protein		Bacteria	Enterobacteria	Citrobacter
	user:KJGJGIFF_02097_hypothetical_protein	K06908	Bacteria	Enterobacteria	Kluyvera
	user:KJGJGIFF_02098_Putative_prophage_major_tail_sheath_protein	K06907	Bacteria	Enterobacteria	Kluyvera
	user:KJGJGIFF_02099_DNA-invertase_hin		Bacteria	Enterobacteria	Leminorella
	user:KJGJGIFF_02100_hypothetical_protein		Bacteria	Enterobacteria	Escherichia
	user:KJGJGIFF_02101_Prophage_tail_fiber_assembly_protein_TfaE		Viruses	Viruses	vg
	user:KJGJGIFF_02102_hypothetical_protein		Bacteria	Enterobacteria	Enterobacter
	user:KJGJGIFF_02103_hypothetical_protein		Bacteria	Enterobacteria	Kluyvera
	user:KJGJGIFF_02104_hypothetical_protein		Bacteria	Enterobacteria	Kluyvera
	user:KJGJGIFF_02105_hypothetical_protein	K06903	Bacteria	Enterobacteria	Kluyvera
	user:KJGJGIFF_02106_hypothetical_protein		Bacteria	Enterobacteria	Kosakonia
	user:KJGJGIFF_02107_hypothetical_protein		Bacteria	Enterobacteria	Citrobacter
	user:KJGJGIFF_02108_hypothetical_protein		Bacteria	Enterobacteria	Kluyvera
	user:KJGJGIFF_02109_Lysozyme_RrrD	K01185	Bacteria	Enterobacteria	Serratia
	user:KJGJGIFF_02110_hypothetical_protein		Bacteria	Enterobacteria	Citrobacter
	user:KJGJGIFF_02111_hypothetical_protein		Bacteria	Enterobacteria	Kluyvera
	user:KJGJGIFF_02112_hypothetical_protein		Bacteria	Enterobacteria	Klebsiella
	user:KJGJGIFF_02113_hypothetical_protein		Viruses	Viruses	vg
	user:KJGJGIFF_02114_hypothetical_protein		Bacteria	Enterobacteria	Lonsdalea
	user:KJGJGIFF_02069_4,5-DOPA_dioxygenase_extradiol	K15777	Bacteria	Enterobacteria	(no genus)
	user:KJGJGIFF_02116_hypothetical_protein	K00854	Bacteria	Actinomycetota	Streptomyces
	user:KJGJGIFF_02117_hypothetical_protein		Bacteria	Enterobacteria	Klebsiella
	user:KJGJGIFF_02118_hypothetical_protein		Bacteria	Enterobacteria	Pseudocitrobacter
	user:KJGJGIFF_02119_hypothetical_protein	K27078	Bacteria	Enterobacteria	Pseudocitrobacter
	user:KJGJGIFF_02120_hypothetical_protein	K07346	Bacteria	Enterobacteria	Pseudocitrobacter
	user:KJGJGIFF_02121_hypothetical_protein	K07347	Bacteria	Enterobacteria	Pseudocitrobacter
	user:KJGJGIFF_02122_hypothetical_protein	K27078	Bacteria	Enterobacteria	Pseudocitrobacter
	user:KJGJGIFF_02123_Thiol-disulfide_oxidoreductase_ResA		Bacteria	Enterobacteria	Pseudocitrobacter
	user:KJGJGIFF_02124_hypothetical_protein		Bacteria	Enterobacteria	Pseudocitrobacter
	user:KJGJGIFF_00977_Inner_membrane_protein_YphA	K15977	Bacteria	Enterobacteria	(no genus)
	user:KJGJGIFF_02126_hypothetical_protein		Bacteria	Enterobacteria	Pseudocitrobacter
	user:KJGJGIFF_02130_NADPH-dependent_ferric-chelate_reductase	K07229	Bacteria	Enterobacteria	Pseudocitrobacter
	user:KJGJGIFF_01452_Miniconductance_mechanosensitive_channel_YbdG	K16053	Bacteria	Enterobacteria	(no genus)
	user:KJGJGIFF_01293_Zinc_transporter_ZitB	K16264	Bacteria	Enterobacteria	(no genus)
	user:KJGJGIFF_02133_hypothetical_protein	K09251	Bacteria	Enterobacteria	Pseudocitrobacter
	user:KJGJGIFF_02135_hypothetical_protein	K15726	Bacteria	Other Gammaproteobacteria	Candidatus Nitrosoglobus
	user:KJGJGIFF_02136_HTH-type_transcriptional_repressor_MelR	K12113	Bacteria	Enterobacteria	Pluralibacter
	user:KJGJGIFF_02137_Beta-galactosidase		Bacteria	Other Gammaproteobacteria	Endozoicomonas
	user:KJGJGIFF_02138_Inner_membrane_transporter_YgjI		Bacteria	Other Gammaproteobacteria	Aeromonas
	user:KJGJGIFF_02139_hypothetical_protein		Bacteria	Enterobacteria	Escherichia
	user:KJGJGIFF_02140_Glucosidase_YgjK	K03931	Bacteria	Enterobacteria	Shigella
	user:KJGJGIFF_02142_Antitoxin_HigA	K18831	Bacteria	Enterobacteria	Kluyvera
	user:KJGJGIFF_00907_Deferrochelatase/peroxidase_EfeB	K16301	Bacteria	Enterobacteria	(no genus)
	user:KJGJGIFF_02155_Protein_YqjC		Bacteria	Enterobacteria	Pseudocitrobacter
	user:KJGJGIFF_00245_ATP-dependent_6-phosphofructokinase_isozyme_2	K16370	Bacteria	Enterobacteria	(no genus)
	user:KJGJGIFF_03059_hypothetical_protein	K16711	Bacteria	Enterobacteria	(no genus)
	user:KJGJGIFF_02166_hypothetical_protein	K26607	Bacteria	Enterobacteria	Atlantibacter
	user:KJGJGIFF_02167_hypothetical_protein	K26607	Bacteria	Enterobacteria	Salmonella
	user:KJGJGIFF_02168_Serine_transporter	K26604	Bacteria	Other Gammaproteobacteria	Photobacterium
	user:KJGJGIFF_02169_Glycerate_2-kinase	K00865	Bacteria	Enterobacteria	Pseudocitrobacter
	user:KJGJGIFF_02174_hypothetical_protein		Bacteria	Enterobacteria	Citrobacter
	user:KJGJGIFF_02175_D-tagatose-1,6-bisphosphate_aldolase_subunit_GatY	K08302	Bacteria	Enterobacteria	Superficieibacter
	user:KJGJGIFF_02176_D-tagatose-1,6-bisphosphate_aldolase_subunit_GatZ	K16371	Bacteria	Enterobacteria	Salmonella
	user:KJGJGIFF_02177_PTS_system_galactitol-specific_EIIA_component	K02773	Bacteria	Enterobacteria	Superficieibacter
	user:KJGJGIFF_02178_PTS_system_galactitol-specific_EIIB_component	K02774	Bacteria	Enterobacteria	Leclercia
	user:KJGJGIFF_02179_PTS_system_galactitol-specific_EIIC_component	K02775	Bacteria	Enterobacteria	Enterobacter
	user:KJGJGIFF_02180_Galactitol_1-phosphate_5-dehydrogenase	K00094	Bacteria	Enterobacteria	Salmonella
	user:KJGJGIFF_02181_Glucitol_operon_repressor	K02436	Bacteria	Enterobacteria	Salmonella
	user:KJGJGIFF_02182_hypothetical_protein		Bacteria	Bacteroidota	Sinomicrobium
	user:KJGJGIFF_00265_Beta-xylosidase	K17641	Bacteria	Enterobacteria	(no genus)
	user:KJGJGIFF_02968_NAD-dependent_dihydropyrimidine_dehydrogenase_subunit_PreT	K17722	Bacteria	Enterobacteria	(no genus)
	user:KJGJGIFF_02191_hypothetical_protein	K07461	Bacteria	Enterobacteria	Pseudocitrobacter
	user:KJGJGIFF_02223_hypothetical_protein	K07724	Bacteria	Enterobacteria	Pseudocitrobacter
	user:KJGJGIFF_02226_Intermembrane_phospholipid_transport_system_binding_protein_MlaB	K07122	Bacteria	Enterobacteria	Pseudocitrobacter
	user:KJGJGIFF_02242_putative_protein_YrbL		Bacteria	Enterobacteria	Pseudocitrobacter
	user:KJGJGIFF_02309_HTH-type_transcriptional_regulator_AcrR	K18140	Bacteria	Enterobacteria	(no genus)
	user:KJGJGIFF_02080_Inorganic_triphosphatase	K18446	Bacteria	Enterobacteria	(no genus)
	user:KJGJGIFF_02249_Putative_nuclease_YhcG		Bacteria	Enterobacteria	Shigella
	user:KJGJGIFF_02250_putative_protein_YfcO		Bacteria	Enterobacteria	Shigella
	user:KJGJGIFF_02251_putative_fimbrial-like_protein_YfcP		Bacteria	Enterobacteria	Escherichia
	user:KJGJGIFF_02252_putative_fimbrial-like_protein_YfcQ		Bacteria	Enterobacteria	Salmonella
	user:KJGJGIFF_02253_putative_fimbrial-like_protein_YfcR		Bacteria	Enterobacteria	Escherichia
	user:KJGJGIFF_02254_putative_fimbrial_chaperone_YfcS	K12519	Bacteria	Enterobacteria	Pseudocitrobacter
	user:KJGJGIFF_02255_Outer_membrane_usher_protein_PapC	K12518	Bacteria	Enterobacteria	Pseudocitrobacter
	user:KJGJGIFF_02256_Fimbria_A_protein		Bacteria	Enterobacteria	Citrobacter
	user:KJGJGIFF_03592_Membrane-bound_lytic_murein_transglycosylase_F	K18691	Bacteria	Enterobacteria	(no genus)
	user:KJGJGIFF_03854_Antitoxin_ChpS	K18842	Bacteria	Enterobacteria	(no genus)
	user:KJGJGIFF_02259_Putative_N-acetylmannosamine-6-phosphate_2-epimerase	K01788	Bacteria	Enterobacteria	Pseudocitrobacter
	user:KJGJGIFF_02271_2-(5''-triphosphoribosyl)-3'-dephosphocoenzyme-A_synthase		Bacteria	Enterobacteria	Pseudocitrobacter
	user:KJGJGIFF_02275_Gnt-II_system_L-idonate_transporter	K03299	Bacteria	Clostridia	Petroclostridium
	user:KJGJGIFF_02276_3-isopropylmalate_dehydratase_small_subunit_1	K01704	Bacteria	Other Gammaproteobacteria	Entomomonas
	user:KJGJGIFF_02277_3-isopropylmalate_dehydratase_large_subunit_1	K01703	Bacteria	Other Gammaproteobacteria	Basfia
	user:KJGJGIFF_02278_HTH-type_transcriptional_regulator_DmlR	K16135	Bacteria	Other Gammaproteobacteria	Entomomonas
	user:KJGJGIFF_01658_50S_ribosomal_protein_L16_3-hydroxylase	K18850	Bacteria	Enterobacteria	(no genus)
	user:KJGJGIFF_02310_Multidrug_export_protein_AcrE	K18141	Bacteria	Enterobacteria	Pseudocitrobacter
	user:KJGJGIFF_02320_hypothetical_protein		Bacteria	Enterobacteria	Pseudocitrobacter
	user:KJGJGIFF_02322_Sialic_acid_TRAP_transporter_small_permease_protein_SiaQ		Bacteria	Alphaproteobacteria	Pelagerythrobacter
	user:KJGJGIFF_02323_Solute-binding_protein		Bacteria	Enterobacteria	Kluyvera
	user:KJGJGIFF_02329_putative_protein_YggR	K02669	Bacteria	Enterobacteria	Pseudocitrobacter
	user:KJGJGIFF_02331_Putative_pre-16S_rRNA_nuclease	K07447	Bacteria	Enterobacteria	Pseudocitrobacter
	user:KJGJGIFF_01556_putative_multidrug_resistance_ABC_transporter_ATP-binding/permease_protein_YheI	K18889	Bacteria	Enterobacteria	(no genus)
	user:KJGJGIFF_03384_hypothetical_protein	K18920	Bacteria	Enterobacteria	(no genus)
	user:KJGJGIFF_02916_HTH-type_transcriptional_activator_RhaR	K18954	Bacteria	Enterobacteria	(no genus)
	user:KJGJGIFF_01779_Protein_rof	K19000	Bacteria	Enterobacteria	(no genus)
	user:KJGJGIFF_02367_hypothetical_protein		Bacteria	Enterobacteria	Citrobacter
	user:KJGJGIFF_02369_Small-conductance_mechanosensitive_channel	K03442	Bacteria	Enterobacteria	Pseudocitrobacter
	user:KJGJGIFF_02376_hypothetical_protein		Bacteria	Enterobacteria	Enterobacter
	user:KJGJGIFF_02380_2-octaprenyl-6-methoxyphenol_hydroxylase	K03185	Bacteria	Enterobacteria	Pseudocitrobacter
	user:KJGJGIFF_03331_Undecaprenyl-phosphate_4-deoxy-4-formamido-L-arabinose_transferase	K19354	Bacteria	Enterobacteria	(no genus)
	user:KJGJGIFF_02390_tRNA-modifying_protein_YgfZ	K06980	Bacteria	Enterobacteria	Pseudocitrobacter
	user:KJGJGIFF_02399_Isopentenyl-diphosphate_Delta-isomerase	K01823	Bacteria	Enterobacteria	Pseudocitrobacter
	user:KJGJGIFF_02400_hypothetical_protein		Bacteria	Enterobacteria	Citrobacter
	user:KJGJGIFF_02401_Uric_acid_transporter_UacT	K24206	Bacteria	Enterobacteria	Escherichia
	user:KJGJGIFF_02402_Ferredoxin--NADP_reductase		Bacteria	Enterobacteria	Escherichia
	user:KJGJGIFF_02403_Hydrogenase-4_component_A		Bacteria	Enterobacteria	Escherichia
	user:KJGJGIFF_02404_Guanine/hypoxanthine_permease_GhxQ	K06901	Bacteria	Enterobacteria	Escherichia
	user:KJGJGIFF_02405_Guanine_deaminase	K01487	Bacteria	Enterobacteria	Citrobacter
	user:KJGJGIFF_02406_Xanthine_permease_XanQ	K16346	Bacteria	Enterobacteria	Klebsiella
	user:KJGJGIFF_02407_Putative_xanthine_dehydrogenase_molybdenum-binding_subunit_XdhA	K12528	Bacteria	Enterobacteria	Escherichia
	user:KJGJGIFF_02408_hypothetical_protein	K12529	Bacteria	Enterobacteria	Shigella
	user:KJGJGIFF_02409_Putative_aminohydrolase_SsnA		Bacteria	Enterobacteria	Escherichia
	user:KJGJGIFF_02410_Putative_oxidoreductase_YgfK	K12527	Bacteria	Enterobacteria	Escherichia
	user:KJGJGIFF_02411_Molybdenum_cofactor_cytidylyltransferase	K07141	Bacteria	Enterobacteria	Escherichia
	user:KJGJGIFF_02412_hypothetical_protein		Bacteria	Enterobacteria	Klebsiella
	user:KJGJGIFF_02413_hypothetical_protein	K07402	Bacteria	Enterobacteria	Escherichia
	user:KJGJGIFF_02414_Carbamate_kinase_1	K00926	Bacteria	Enterobacteria	Escherichia
	user:KJGJGIFF_02415_D-phenylhydantoinase	K01464	Bacteria	Enterobacteria	Shigella
	user:KJGJGIFF_02416_Acetylornithine_deacetylase		Bacteria	Enterobacteria	Escherichia
	user:KJGJGIFF_02417_Diaminopropionate_ammonia-lyase	K01751	Bacteria	Enterobacteria	Escherichia
	user:KJGJGIFF_02418_Putative_carbamoyltransferase_YgeW		Bacteria	Enterobacteria	Shigella
	user:KJGJGIFF_02419_Anaerobic_nitric_oxide_reductase_transcription_regulator_NorR		Bacteria	Enterobacteria	Escherichia
	user:KJGJGIFF_02420_Nicotinate_dehydrogenase_small_FeS_subunit	K13480	Bacteria	Enterobacteria	Escherichia
	user:KJGJGIFF_02421_hypothetical_protein	K13479	Bacteria	Enterobacteria	Citrobacter
	user:KJGJGIFF_02422_Putative_xanthine_dehydrogenase_molybdenum-binding_subunit_XdhA	K00087	Bacteria	Enterobacteria	Citrobacter
	user:KJGJGIFF_02429_L-alanine_exporter_AlaE		Bacteria	Enterobacteria	Pantoea
	user:KJGJGIFF_02432_Purine_ribonucleoside_efflux_pump_NepI		Bacteria	Enterobacteria	Escherichia
	user:KJGJGIFF_02433_Serine_transporter	K03837	Bacteria	Enterobacteria	Shimwellia
	user:KJGJGIFF_02434_2,5-dichloro-2,5-cyclohexadiene-1,4-diol_dehydrogenase		Bacteria	Enterobacteria	Yersinia
	user:KJGJGIFF_02435_hypothetical_protein	K16137	Bacteria	Enterobacteria	Scandinavium
	user:KJGJGIFF_02436_Putative_protein-methionine-sulfoxide_reductase_subunit_YedZ1		Bacteria	Enterobacteria	Ewingella
	user:KJGJGIFF_02437_Putative_protein-methionine-sulfoxide_reductase_subunit_YedZ1		Bacteria	Enterobacteria	Serratia
	user:KJGJGIFF_02438_Methionine-rich_peptide_X		Bacteria	Other Gammaproteobacteria	Actinobacillus
	user:KJGJGIFF_00666_L-Ala-D/L-Glu_epimerase	K19802	Bacteria	Enterobacteria	(no genus)
	user:KJGJGIFF_02440_hypothetical_protein		Bacteria	Enterobacteria	Pseudocitrobacter
	user:KJGJGIFF_02441_FhuE_receptor	K16088	Bacteria	Enterobacteria	Pseudocitrobacter
	user:KJGJGIFF_02756_hypothetical_protein	K20276	Bacteria	Enterobacteria	(no genus)
	user:KJGJGIFF_03415_Cyclic_di-GMP-binding_protein	K20541	Bacteria	Enterobacteria	(no genus)
	user:KJGJGIFF_03417_Cellulose_synthase_operon_protein_C	K20543	Bacteria	Enterobacteria	(no genus)
	user:KJGJGIFF_02446_hypothetical_protein		Bacteria	Enterobacteria	Pseudocitrobacter
	user:KJGJGIFF_02447_hypothetical_protein	K00647	Bacteria	Enterobacteria	Pseudocitrobacter
	user:KJGJGIFF_01120_5-amino-6-(5-phospho-D-ribitylamino)uracil_phosphatase_YbjI	K20861	Bacteria	Enterobacteria	(no genus)
	user:KJGJGIFF_01670_Cyclic_di-GMP_phosphodiesterase_PdeH	K21086	Bacteria	Enterobacteria	(no genus)
	user:KJGJGIFF_02450_Outer-membrane_lipoprotein_carrier_protein		Bacteria	Enterobacteria	Pseudocitrobacter
	user:KJGJGIFF_03422_Cyclic_di-GMP_phosphodiesterase_PdeH	K21086	Bacteria	Enterobacteria	(no genus)
	user:KJGJGIFF_02452_Undecaprenyl-phosphate_4-deoxy-4-formamido-L-arabinose_transferase		Bacteria	Enterobacteria	Pseudocitrobacter
	user:KJGJGIFF_00460_HTH-type_transcriptional_repressor_BluR	K21972	Bacteria	Enterobacteria	(no genus)
	user:KJGJGIFF_00458_putative_two-component-system_connector_protein_YcgZ	K21974	Bacteria	Enterobacteria	(no genus)
	user:KJGJGIFF_00450_Alkylsulfatase	K22303	Bacteria	Enterobacteria	(no genus)
	user:KJGJGIFF_02456_Acyl_carrier_protein	K02078	Bacteria	Enterobacteria	Cedecea
	user:KJGJGIFF_02457_Acyl_carrier_protein	K02078	Bacteria	Enterobacteria	Pseudocitrobacter
	user:KJGJGIFF_02458_Bifunctional_protein_Aas		Bacteria	Enterobacteria	Pseudocitrobacter
	user:KJGJGIFF_02077_Surface_composition_regulator	K22720	Bacteria	Enterobacteria	(no genus)
	user:KJGJGIFF_02460_hypothetical_protein		Bacteria	Enterobacteria	Erwinia
	user:KJGJGIFF_02461_Inner_membrane_transport_protein_YqeG		Bacteria	Enterobacteria	Pseudocitrobacter
	user:KJGJGIFF_01331_5-oxoprolinase_subunit_C	K23124	Bacteria	Enterobacteria	(no genus)
	user:KJGJGIFF_01429_Ferric_enterobactin_transport_system_permease_protein_FepD	K23186	Bacteria	Enterobacteria	(no genus)
	user:KJGJGIFF_01430_Ferric_enterobactin_transport_system_permease_protein_FepG	K23187	Bacteria	Enterobacteria	(no genus)
	user:KJGJGIFF_02477_hypothetical_protein		Bacteria	Enterobacteria	Kluyvera
	user:KJGJGIFF_02478_hypothetical_protein		Bacteria	Enterobacteria	Citrobacter
	user:KJGJGIFF_02479_CFA/I_fimbrial_subunit_B		Bacteria	Enterobacteria	Enterobacter
	user:KJGJGIFF_02480_hypothetical_protein		Bacteria	Enterobacteria	Citrobacter
	user:KJGJGIFF_01431_Ferric_enterobactin_transport_ATP-binding_protein_FepC	K23188	Bacteria	Enterobacteria	(no genus)
	user:KJGJGIFF_00548_Tat_proofreading_chaperone_DmsD	K23349	Bacteria	Enterobacteria	(no genus)
	user:KJGJGIFF_00577_HTH-type_transcriptional_regulator_SutR	K23779	Bacteria	Enterobacteria	(no genus)
	user:KJGJGIFF_03925_Bifunctional_NAD(P)H-hydrate_repair_enzyme_Nnr	K23997	Bacteria	Enterobacteria	(no genus)
	user:KJGJGIFF_02491_hypothetical_protein		Bacteria	Enterobacteria	Pseudocitrobacter
	user:KJGJGIFF_02496_hypothetical_protein		Bacteria	Enterobacteria	Pseudocitrobacter
	user:KJGJGIFF_01842_ISNCY_family_transposase_ISSen7	K24088	Bacteria	Enterobacteria	(no genus)
	user:KJGJGIFF_01474_Putative_alkyl/aryl-sulfatase_YjcS	K25227	Bacteria	Enterobacteria	(no genus)
	user:KJGJGIFF_03999_Putative_alkyl/aryl-sulfatase_YjcS	K25227	Bacteria	Enterobacteria	(no genus)
	user:KJGJGIFF_00793_HTH-type_transcriptional_regulator_NimR	K25495	Bacteria	Enterobacteria	(no genus)
	user:KJGJGIFF_02506_Protease_3	K01407	Bacteria	Enterobacteria	Pseudocitrobacter
	user:KJGJGIFF_02507_RecBCD_enzyme_subunit_RecB	K03582	Bacteria	Enterobacteria	Pseudocitrobacter
	user:KJGJGIFF_01279_Multidrug_efflux_pump_accessory_protein_AcrZ	K25859	Bacteria	Enterobacteria	(no genus)
	user:KJGJGIFF_02511_hypothetical_protein		Bacteria	Enterobacteria	Escherichia
	user:KJGJGIFF_02517_Sulfur_acceptor_protein_CsdE	K02426	Bacteria	Enterobacteria	Pseudocitrobacter
	user:KJGJGIFF_02154_Modulator_protein_MzrA	K25864	Bacteria	Enterobacteria	(no genus)
	user:KJGJGIFF_02519_putative_lipoprotein_YgdR		Bacteria	Enterobacteria	Citrobacter
	user:KJGJGIFF_00813_putative_cyclic_di-GMP_phosphodiesterase_PdeG	K26148	Bacteria	Enterobacteria	(no genus)
	user:KJGJGIFF_02529_hypothetical_protein		Bacteria	Other Gammaproteobacteria	Hydrogenovibrio
	user:KJGJGIFF_01543_putative_cyclic_di-GMP_phosphodiesterase_PdeB	K26148	Bacteria	Enterobacteria	(no genus)
	user:KJGJGIFF_02931_putative_cyclic_di-GMP_phosphodiesterase_PdeN	K26148	Bacteria	Enterobacteria	(no genus)
	user:KJGJGIFF_03694_putative_cyclic_di-GMP_phosphodiesterase_PdeG	K26148	Bacteria	Enterobacteria	(no genus)
	user:KJGJGIFF_02540_Nucleoside_triphosphate_pyrophosphohydrolase	K04765	Bacteria	Enterobacteria	Pseudocitrobacter
	user:KJGJGIFF_02475_hypothetical_protein	K26933	Bacteria	Enterobacteria	(no genus)
	user:KJGJGIFF_02569_hypothetical_protein		Bacteria	Enterobacteria	Kluyvera
	user:KJGJGIFF_00030_hypothetical_protein		Bacteria	Enterobacteria	(no genus)
	user:KJGJGIFF_02571_hypothetical_protein	K07497	Bacteria	Enterobacteria	Cedecea
	user:KJGJGIFF_00032_putative_transport_protein_HsrA		Bacteria	Enterobacteria	(no genus)
	user:KJGJGIFF_00036_Protein/nucleic_acid_deglycase_3		Bacteria	Enterobacteria	(no genus)
	user:KJGJGIFF_00068_hypothetical_protein		Bacteria	Enterobacteria	(no genus)
	user:KJGJGIFF_02575_hypothetical_protein		Bacteria	Other Gammaproteobacteria	Saccharobesus
	user:KJGJGIFF_02576_hypothetical_protein	K02019	Bacteria	Enterobacteria	Raoultella
	user:KJGJGIFF_02582_Hydrogenase_maturation_factor_HypA	K04651	Bacteria	Enterobacteria	Kluyvera
	user:KJGJGIFF_00069_Isochorismatase_family_protein_YecD		Bacteria	Enterobacteria	(no genus)
	user:KJGJGIFF_02605_hypothetical_protein	K02466	Bacteria	Enterobacteria	Salmonella
	user:KJGJGIFF_02611_Manganese_transport_system_ATP-binding_protein_MntB	K02074	Bacteria	Enterobacteria	Pseudocitrobacter
	user:KJGJGIFF_00096_hypothetical_protein		Bacteria	Enterobacteria	(no genus)
	user:KJGJGIFF_02613_Manganese-binding_lipoprotein_MntA	K02077	Bacteria	Enterobacteria	Pseudocitrobacter
	user:KJGJGIFF_02637_Protein_NrdI	K03647	Bacteria	Enterobacteria	Pseudocitrobacter
	user:KJGJGIFF_02639_Alkyl_hydroperoxide_reductase_AhpD		Bacteria	Enterobacteria	Pseudocitrobacter
	user:KJGJGIFF_02640_HTH-type_transcriptional_regulatory_protein_GabR	K00375	Bacteria	Enterobacteria	Pseudocitrobacter
	user:KJGJGIFF_00098_Undecaprenyl-phosphate_4-deoxy-4-formamido-L-arabinose_transferase		Bacteria	Enterobacteria	(no genus)
	user:KJGJGIFF_02645_hypothetical_protein		Bacteria	Enterobacteria	Pseudocitrobacter
	user:KJGJGIFF_00197_hypothetical_protein		Bacteria	Enterobacteria	(no genus)
	user:KJGJGIFF_02647_hypothetical_protein	K07345	Bacteria	Enterobacteria	Pseudocitrobacter
	user:KJGJGIFF_00207_Nitrate_regulatory_protein		Bacteria	Enterobacteria	(no genus)
	user:KJGJGIFF_00261_putative_protein_YdiE		Bacteria	Enterobacteria	(no genus)
	user:KJGJGIFF_02650_hypothetical_protein		Bacteria	Enterobacteria	Pseudocitrobacter
	user:KJGJGIFF_02651_hypothetical_protein		Bacteria	Enterobacteria	Citrobacter
	user:KJGJGIFF_02652_Hydroxyacylglutathione_hydrolase		Bacteria	Enterobacteria	Enterobacter
	user:KJGJGIFF_02653_hypothetical_protein		Bacteria	Enterobacteria	Pseudocitrobacter
	user:KJGJGIFF_02654_hypothetical_protein	K12678	Bacteria	Enterobacteria	Jejubacter
	user:KJGJGIFF_02655_hypothetical_protein		Bacteria	Enterobacteria	Enterobacter
	user:KJGJGIFF_02656_hypothetical_protein		Bacteria	Enterobacteria	Enterobacter
	user:KJGJGIFF_02657_HTH-type_transcriptional_regulator_SutR		Bacteria	Enterobacteria	Enterobacter
	user:KJGJGIFF_02658_Thioesterase_PikA5		Bacteria	Enterobacteria	Prodigiosinella
	user:KJGJGIFF_02659_hypothetical_protein		Bacteria	Enterobacteria	Enterobacter
	user:KJGJGIFF_02660_hypothetical_protein		Bacteria	Enterobacteria	Enterobacter
	user:KJGJGIFF_02661_hypothetical_protein	K15650	Bacteria	Enterobacteria	Enterobacter
	user:KJGJGIFF_02662_hypothetical_protein		Bacteria	Enterobacteria	Enterobacter
	user:KJGJGIFF_02663_Plipastatin_synthase_subunit_B		Bacteria	Enterobacteria	Enterobacter
	user:KJGJGIFF_02664_Hemolysin_transporter_protein_ShlB	K07326	Bacteria	Enterobacteria	Trabulsiella
	user:KJGJGIFF_02666_hypothetical_protein		Bacteria	Enterobacteria	Enterobacter
	user:KJGJGIFF_02667_putative_RNA_2'-phosphotransferase	K07559	Bacteria	Enterobacteria	Limnobaculum
	user:KJGJGIFF_02668_hypothetical_protein		Bacteria	Enterobacteria	Brenneria
	user:KJGJGIFF_02669_DNA_primase		Bacteria	Enterobacteria	Limnobaculum
	user:KJGJGIFF_02670_Toxin_YpjF	K18837	Bacteria	Enterobacteria	Pantoea
	user:KJGJGIFF_02671_Cytoskeleton_bundling-enhancing_antitoxin_CbeA	K18838	Bacteria	Enterobacteria	Pantoea
	user:KJGJGIFF_02672_hypothetical_protein		Bacteria	Enterobacteria	Serratia
	user:KJGJGIFF_02673_hypothetical_protein	K03630	Bacteria	Enterobacteria	Lelliottia
	user:KJGJGIFF_02674_Antirestriction_protein_KlcA		Bacteria	Enterobacteria	Lelliottia
	user:KJGJGIFF_02676_hypothetical_protein		Bacteria	Enterobacteria	Klebsiella
	user:KJGJGIFF_02677_hypothetical_protein		Bacteria	Enterobacteria	Klebsiella
	user:KJGJGIFF_02678_Lipoprotein_YafY		Bacteria	Enterobacteria	Escherichia
	user:KJGJGIFF_02679_hypothetical_protein		Bacteria	Enterobacteria	Pantoea
	user:KJGJGIFF_02680_hypothetical_protein		Bacteria	Enterobacteria	Lelliottia
	user:KJGJGIFF_02681_GTPase_Era	K06946	Bacteria	Enterobacteria	Sodalis
	user:KJGJGIFF_02682_hypothetical_protein		Bacteria	Enterobacteria	Sodalis
	user:KJGJGIFF_02684_GTP_3',8-cyclase		Bacteria	Enterobacteria	Pectobacterium
	user:KJGJGIFF_02685_DNA_replication_and_repair_protein_RecF		Bacteria	Enterobacteria	Enterobacter
	user:KJGJGIFF_02686_ATP-dependent_helicase/nuclease_subunit_A		Bacteria	Enterobacteria	Enterobacter
	user:KJGJGIFF_02688_hypothetical_protein		Bacteria	Enterobacteria	Winslowiella
	user:KJGJGIFF_02689_hypothetical_protein		Bacteria	Enterobacteria	Enterobacter
	user:KJGJGIFF_02690_hypothetical_protein		Bacteria	Enterobacteria	Klebsiella
	user:KJGJGIFF_02691_hypothetical_protein		Bacteria	Enterobacteria	Klebsiella
	user:KJGJGIFF_02692_hypothetical_protein		Bacteria	Enterobacteria	Escherichia
	user:KJGJGIFF_02693_hypothetical_protein	K07733	Bacteria	Enterobacteria	Moellerella
	user:KJGJGIFF_02694_hypothetical_protein		Bacteria	Enterobacteria	Salmonella
	user:KJGJGIFF_02695_Prophage_integrase_IntA		Bacteria	Enterobacteria	Edwardsiella
	user:KJGJGIFF_02698_hypothetical_protein		Bacteria	Enterobacteria	Enterobacter
	user:KJGJGIFF_02699_hypothetical_protein		Bacteria	Bacteroidota	Lutimonas
	user:KJGJGIFF_02700_hypothetical_protein		Bacteria	Enterobacteria	Enterobacter
	user:KJGJGIFF_02701_hypothetical_protein		Bacteria	Enterobacteria	Enterobacter
	user:KJGJGIFF_02702_hypothetical_protein		Bacteria	Enterobacteria	Enterobacter
	user:KJGJGIFF_02703_hypothetical_protein		Bacteria	Enterobacteria	Leclercia
	user:KJGJGIFF_02704_hypothetical_protein		Bacteria	Enterobacteria	Enterobacter
	user:KJGJGIFF_02705_hypothetical_protein		Bacteria	Enterobacteria	Pseudescherichia
	user:KJGJGIFF_02706_LexA_repressor		Bacteria	Enterobacteria	Phytobacter
	user:KJGJGIFF_02707_hypothetical_protein		Bacteria	Enterobacteria	Superficieibacter
	user:KJGJGIFF_02708_hypothetical_protein		Bacteria	Enterobacteria	Salmonella
	user:KJGJGIFF_02709_hypothetical_protein	K06919	Viruses	Viruses	vg
	user:KJGJGIFF_02710_hypothetical_protein		Bacteria	Enterobacteria	Enterobacter
	user:KJGJGIFF_02711_hypothetical_protein		Bacteria	Enterobacteria	Pseudescherichia
	user:KJGJGIFF_02712_hypothetical_protein		Bacteria	Enterobacteria	Enterobacter
	user:KJGJGIFF_02713_hypothetical_protein		Bacteria	Bacteroidota	Flavobacterium
	user:KJGJGIFF_02714_hypothetical_protein		Bacteria	Enterobacteria	Enterobacter
	user:KJGJGIFF_02715_hypothetical_protein		Bacteria	Enterobacteria	Rahnella
	user:KJGJGIFF_02716_hypothetical_protein	K01185	Bacteria	Enterobacteria	Trabulsiella
	user:KJGJGIFF_02717_hypothetical_protein		Bacteria	Enterobacteria	Trabulsiella
	user:KJGJGIFF_02718_Tyrosine_recombinase_XerC		Bacteria	Enterobacteria	Enterobacter
	user:KJGJGIFF_02719_hypothetical_protein		Bacteria	Enterobacteria	Enterobacter
	user:KJGJGIFF_02720_hypothetical_protein	K09946	Bacteria	Enterobacteria	Winslowiella
	user:KJGJGIFF_02721_hypothetical_protein	K06909	Bacteria	Enterobacteria	Citrobacter
	user:KJGJGIFF_02722_hypothetical_protein	K09961	Bacteria	Enterobacteria	Cedecea
	user:KJGJGIFF_02723_hypothetical_protein		Bacteria	Enterobacteria	Enterobacter
	user:KJGJGIFF_02724_hypothetical_protein	K09960	Bacteria	Enterobacteria	Cedecea
	user:KJGJGIFF_02725_hypothetical_protein		Bacteria	Enterobacteria	Klebsiella
	user:KJGJGIFF_02726_hypothetical_protein		Bacteria	Enterobacteria	Enterobacter
	user:KJGJGIFF_02727_hypothetical_protein		Bacteria	Enterobacteria	Citrobacter
	user:KJGJGIFF_02728_hypothetical_protein		Bacteria	Enterobacteria	Enterobacter
	user:KJGJGIFF_02729_hypothetical_protein		Bacteria	Enterobacteria	Enterobacter
	user:KJGJGIFF_02730_hypothetical_protein		Bacteria	Enterobacteria	Enterobacter
	user:KJGJGIFF_02731_hypothetical_protein		Bacteria	Enterobacteria	Enterobacter
	user:KJGJGIFF_02732_hypothetical_protein		Bacteria	Enterobacteria	Salmonella
	user:KJGJGIFF_02733_hypothetical_protein		Bacteria	Enterobacteria	Salmonella
	user:KJGJGIFF_02734_hypothetical_protein		Bacteria	Enterobacteria	Enterobacter
	user:KJGJGIFF_02735_hypothetical_protein		Bacteria	Enterobacteria	Apirhabdus
	user:KJGJGIFF_02736_hypothetical_protein		Bacteria	Enterobacteria	Apirhabdus
	user:KJGJGIFF_02737_hypothetical_protein		Bacteria	Enterobacteria	Apirhabdus
	user:KJGJGIFF_02738_hypothetical_protein		Bacteria	Enterobacteria	Enterobacter
	user:KJGJGIFF_02739_hypothetical_protein		Bacteria	Enterobacteria	Edwardsiella
	user:KJGJGIFF_02740_hypothetical_protein		Bacteria	Enterobacteria	Salmonella
	user:KJGJGIFF_02741_hypothetical_protein		Bacteria	Enterobacteria	Salmonella
	user:KJGJGIFF_02742_hypothetical_protein		Bacteria	Enterobacteria	Klebsiella
	user:KJGJGIFF_02743_hypothetical_protein		Bacteria	Enterobacteria	Apirhabdus
	user:KJGJGIFF_02744_hypothetical_protein		Bacteria	Enterobacteria	Apirhabdus
	user:KJGJGIFF_02745_hypothetical_protein		Bacteria	Enterobacteria	Enterobacter
	user:KJGJGIFF_02746_hypothetical_protein		Bacteria	Enterobacteria	Atlantibacter
	user:KJGJGIFF_02747_Prophage_tail_fiber_assembly_protein_TfaE		Viruses	Viruses	vg
	user:KJGJGIFF_02748_hypothetical_protein		Bacteria	Enterobacteria	Salmonella
	user:KJGJGIFF_02749_hypothetical_protein		Bacteria	Enterobacteria	Yersinia
	user:KJGJGIFF_02750_hypothetical_protein		Bacteria	Enterobacteria	Yersinia
	user:KJGJGIFF_02751_DNA_damage-inducible_protein_I		Bacteria	Enterobacteria	Escherichia
	user:KJGJGIFF_00297_Shikimate_dehydrogenase_(NADP(+))		Bacteria	Enterobacteria	(no genus)
	user:KJGJGIFF_00326_hypothetical_protein		Bacteria	Enterobacteria	(no genus)
	user:KJGJGIFF_00327_putative_protein_YmdA		Bacteria	Enterobacteria	(no genus)
	user:KJGJGIFF_00354_hypothetical_protein		Bacteria	Enterobacteria	(no genus)
	user:KJGJGIFF_02773_hypothetical_protein		Bacteria	Enterobacteria	Pseudocitrobacter
	user:KJGJGIFF_02774_Peptidoglycan-associated_lipoprotein		Bacteria	Enterobacteria	Pseudocitrobacter
	user:KJGJGIFF_00369_Inner_membrane_protein_YdgK		Bacteria	Enterobacteria	(no genus)
	user:KJGJGIFF_02786_hypothetical_protein		Bacteria	Enterobacteria	Atlantibacter
	user:KJGJGIFF_02787_Prophage_integrase_IntS		Bacteria	Enterobacteria	Salmonella
	user:KJGJGIFF_02789_Inner_membrane_protein_YfdC	K21990	Bacteria	Enterobacteria	Pseudocitrobacter
	user:KJGJGIFF_00372_putative_oxidoreductase_YdgJ		Bacteria	Enterobacteria	(no genus)
	user:KJGJGIFF_02803_tRNA_5-methylaminomethyl-2-thiouridine_biosynthesis_bifunctional_protein_MnmC	K15461	Bacteria	Enterobacteria	Pseudocitrobacter
	user:KJGJGIFF_00396_putative_DNA_endonuclease_SmrA		Bacteria	Enterobacteria	(no genus)
	user:KJGJGIFF_02807_Erythronate-4-phosphate_dehydrogenase	K03473	Bacteria	Enterobacteria	Pseudocitrobacter
	user:KJGJGIFF_00407_hypothetical_protein		Bacteria	Enterobacteria	(no genus)
	user:KJGJGIFF_02816_Transcriptional_activator_NphR		Bacteria	Enterobacteria	Symbiopectobacterium
	user:KJGJGIFF_02817_3-[(3aS,4S,7aS)-7a-methyl-1,5-dioxo-octahydro-1H-inden-4-yl]propanoyl:CoA_ligase	K00666	Bacteria	Enterobacteria	Symbiopectobacterium
	user:KJGJGIFF_02818_Cinnamoyl-CoA:phenyllactate_CoA-transferase	K13607	Bacteria	Enterobacteria	Proteus
	user:KJGJGIFF_02819_(R)-phenyllactate_dehydratase_activator	K23876	Bacteria	Enterobacteria	Escherichia
	user:KJGJGIFF_02820_(R)-phenyllactyl-CoA_dehydratase_alpha_subunit	K23110	Bacteria	Enterobacteria	Proteus
	user:KJGJGIFF_02821_(R)-2-hydroxyisocaproyl-CoA_dehydratase_beta_subunit	K20904	Bacteria	Enterobacteria	Escherichia
	user:KJGJGIFF_02822_hypothetical_protein		Bacteria	Enterobacteria	Escherichia
	user:KJGJGIFF_02823_Acyl-CoA_dehydrogenase,_short-chain_specific	K00248	Bacteria	Enterobacteria	Proteus
	user:KJGJGIFF_02824_Protein_FixA		Bacteria	Enterobacteria	Symbiopectobacterium
	user:KJGJGIFF_02825_Protein_FixB		Bacteria	Enterobacteria	Symbiopectobacterium
	user:KJGJGIFF_02826_Electron_transfer_flavoprotein-ubiquinone_oxidoreductase	K00313	Bacteria	Enterobacteria	Symbiopectobacterium
	user:KJGJGIFF_02827_Ferredoxin-like_protein_FixX	K03855	Bacteria	Enterobacteria	Symbiopectobacterium
	user:KJGJGIFF_02828_hypothetical_protein		Bacteria	Other Gammaproteobacteria	Actinobacillus
	user:KJGJGIFF_02834_Hydrogenase-2_operon_protein_HybE		Bacteria	Enterobacteria	Pseudocitrobacter
	user:KJGJGIFF_02835_Hydrogenase_maturation_factor_HybF	K04651	Bacteria	Enterobacteria	Pseudocitrobacter
	user:KJGJGIFF_00408_hypothetical_protein		Bacteria	Enterobacteria	(no genus)
	user:KJGJGIFF_00409_hypothetical_protein		Bacteria	Enterobacteria	(no genus)
	user:KJGJGIFF_00411_putative_protein_YdcY		Bacteria	Enterobacteria	(no genus)
	user:KJGJGIFF_02850_hypothetical_protein		Bacteria	Enterobacteria	Phytobacter
	user:KJGJGIFF_02851_hypothetical_protein		Bacteria	Enterobacteria	Superficieibacter
	user:KJGJGIFF_02856_Hexitol_phosphatase_A	K19270	Bacteria	Enterobacteria	Pseudocitrobacter
	user:KJGJGIFF_02874_hypothetical_protein		Bacteria	Enterobacteria	Trabulsiella
	user:KJGJGIFF_02875_hypothetical_protein		Bacteria	Enterobacteria	Trabulsiella
	user:KJGJGIFF_02876_hypothetical_protein		Bacteria	Enterobacteria	Pseudocitrobacter
	user:KJGJGIFF_02877_hypothetical_protein	K07114	Bacteria	Enterobacteria	Pseudocitrobacter
	user:KJGJGIFF_02878_Ribonuclease_BN	K00784	Bacteria	Enterobacteria	Pseudocitrobacter
	user:KJGJGIFF_00419_hypothetical_protein		Bacteria	Enterobacteria	(no genus)
	user:KJGJGIFF_02882_2-succinyl-6-hydroxy-2,4-cyclohexadiene-1-carboxylate_synthase	K08680	Bacteria	Enterobacteria	Pseudocitrobacter
	user:KJGJGIFF_02887_hypothetical_protein		Bacteria	Enterobacteria	Pseudocitrobacter
	user:KJGJGIFF_02889_putative_HTH-type_transcriptional_regulator_RhmR		Bacteria	Enterobacteria	Citrobacter
	user:KJGJGIFF_02890_L-rhamnonate_dehydratase	K12661	Bacteria	Enterobacteria	Citrobacter
	user:KJGJGIFF_02891_Inner_membrane_transport_protein_RhmT	K26580	Bacteria	Enterobacteria	Salmonella
	user:KJGJGIFF_02892_2-keto-3-deoxy-L-rhamnonate_aldolase	K12660	Bacteria	Enterobacteria	Citrobacter
	user:KJGJGIFF_00438_Aromatic_amino_acid_exporter_YddG		Bacteria	Enterobacteria	(no genus)
	user:KJGJGIFF_02895_Anaerobic_glycerol-3-phosphate_dehydrogenase_subunit_A	K00111	Bacteria	Enterobacteria	Pseudocitrobacter
	user:KJGJGIFF_00451_hypothetical_protein		Bacteria	Enterobacteria	(no genus)
	user:KJGJGIFF_00453_hypothetical_protein		Bacteria	Enterobacteria	(no genus)
	user:KJGJGIFF_02915_GDP-mannose_pyrophosphatase_NudK		Bacteria	Enterobacteria	Pseudocitrobacter
	user:KJGJGIFF_00455_Transcriptional_regulatory_protein_RcsB		Bacteria	Enterobacteria	(no genus)
	user:KJGJGIFF_02917_Na(+)-translocating_NADH-quinone_reductase_subunit_F	K27672	Bacteria	Enterobacteria	Pseudocitrobacter
	user:KJGJGIFF_00497_Potassium_binding_protein_Kbp		Bacteria	Enterobacteria	(no genus)
	user:KJGJGIFF_00507_Acetyltransferase		Bacteria	Enterobacteria	(no genus)
	user:KJGJGIFF_02930_hypothetical_protein	K13893	Bacteria	Enterobacteria	Pseudocitrobacter
	user:KJGJGIFF_00521_hypothetical_protein		Bacteria	Enterobacteria	(no genus)
	user:KJGJGIFF_02933_Lipid_A_1-diphosphate_synthase	K19803	Bacteria	Enterobacteria	Pseudocitrobacter
	user:KJGJGIFF_00528_Putative_selenoprotein_YdfZ		Bacteria	Enterobacteria	(no genus)
	user:KJGJGIFF_02938_hypothetical_protein	K06940	Bacteria	Enterobacteria	Pseudescherichia
	user:KJGJGIFF_02939_hypothetical_protein		Bacteria	Enterobacteria	Citrobacter
	user:KJGJGIFF_02940_Type_I_secretion_system_ATP-binding_protein_PrsD	K12536	Bacteria	Enterobacteria	Citrobacter
	user:KJGJGIFF_02941_Type_I_secretion_system_membrane_fusion_protein_PrsE	K12537	Bacteria	Enterobacteria	Buttiauxella
	user:KJGJGIFF_02946_Pseudouridine_kinase	K16328	Bacteria	Enterobacteria	Escherichia
	user:KJGJGIFF_02947_Pseudouridine-5'-phosphate_glycosidase	K16329	Bacteria	Enterobacteria	Escherichia
	user:KJGJGIFF_02949_Regulatory_protein_YeiL	K16326	Bacteria	Enterobacteria	Leclercia
	user:KJGJGIFF_02950_Pyrimidine-specific_ribonucleoside_hydrolase_RihB	K10213	Bacteria	Enterobacteria	Escherichia
	user:KJGJGIFF_02951_Putative_nucleoside_permease_NupX	K16325	Bacteria	Enterobacteria	Escherichia
	user:KJGJGIFF_02952_Pseudouridine_kinase		Bacteria	Enterobacteria	Citrobacter
	user:KJGJGIFF_00541_hypothetical_protein		Bacteria	Enterobacteria	(no genus)
	user:KJGJGIFF_00571_hypothetical_protein		Bacteria	Enterobacteria	(no genus)
	user:KJGJGIFF_02959_hypothetical_protein		Bacteria	Enterobacteria	Pseudocitrobacter
	user:KJGJGIFF_00575_Acid_shock_protein		Bacteria	Enterobacteria	(no genus)
	user:KJGJGIFF_02966_Inner_membrane_protein_YcdZ		Bacteria	Enterobacteria	Pseudocitrobacter
	user:KJGJGIFF_00580_hypothetical_protein		Bacteria	Enterobacteria	(no genus)
	user:KJGJGIFF_02971_hypothetical_protein	K07154	Bacteria	Enterobacteria	Ewingella
	user:KJGJGIFF_00599_Protein_YdcF		Bacteria	Enterobacteria	(no genus)
	user:KJGJGIFF_00688_Glucitol_operon_repressor		Bacteria	Enterobacteria	(no genus)
	user:KJGJGIFF_00716_hypothetical_protein		Bacteria	Enterobacteria	(no genus)
	user:KJGJGIFF_02990_hypothetical_protein		Bacteria	Enterobacteria	Pseudocitrobacter
	user:KJGJGIFF_02993_Glycine_betaine-binding_protein_YehZ	K05845	Bacteria	Enterobacteria	Pseudocitrobacter
	user:KJGJGIFF_02994_Glycine_betaine_uptake_system_permease_protein_YehY	K05846	Bacteria	Enterobacteria	Pseudocitrobacter
	user:KJGJGIFF_02995_Glycine_betaine_uptake_system_ATP-binding_protein_YehX	K05847	Bacteria	Enterobacteria	Pseudocitrobacter
	user:KJGJGIFF_02996_Glycine_betaine_uptake_system_permease_protein_YehW	K05846	Bacteria	Enterobacteria	Pseudocitrobacter
	user:KJGJGIFF_02998_HTH-type_transcriptional_regulator_MlrA	K21089	Bacteria	Enterobacteria	Pseudocitrobacter
	user:KJGJGIFF_03005_Zinc-type_alcohol_dehydrogenase-like_protein		Bacteria	Enterobacteria	Pseudocitrobacter
	user:KJGJGIFF_03006_HTH-type_transcriptional_regulator_DmlR		Bacteria	Enterobacteria	Pseudocitrobacter
	user:KJGJGIFF_03007_hypothetical_protein		Bacteria	Enterobacteria	Phytobacter
	user:KJGJGIFF_00722_hypothetical_protein		Bacteria	Enterobacteria	(no genus)
	user:KJGJGIFF_03009_hypothetical_protein		Bacteria	Enterobacteria	Phytobacter
	user:KJGJGIFF_00755_hypothetical_protein		Bacteria	Enterobacteria	(no genus)
	user:KJGJGIFF_03012_HTH-type_transcriptional_repressor_NagR		Bacteria	Enterobacteria	Pseudocitrobacter
	user:KJGJGIFF_03013_2-dehydro-3-deoxygluconokinase		Bacteria	Enterobacteria	Pseudocitrobacter
	user:KJGJGIFF_03014_ADP-ribosylarginine_hydrolase_Tri1		Bacteria	Enterobacteria	Pseudocitrobacter
	user:KJGJGIFF_03018_putative_D,D-dipeptide-binding_periplasmic_protein_DdpA	K02035	Bacteria	Enterobacteria	Pseudocitrobacter
	user:KJGJGIFF_00756_Inner_membrane_protein_YnjF		Bacteria	Enterobacteria	(no genus)
	user:KJGJGIFF_03033_putative_diguanylate_cyclase_DgcE	K21084	Bacteria	Enterobacteria	Pseudocitrobacter
	user:KJGJGIFF_03036_hypothetical_protein	K07289	Bacteria	Enterobacteria	Pseudocitrobacter
	user:KJGJGIFF_03038_Curved_DNA-binding_protein	K05516	Bacteria	Enterobacteria	Pseudocitrobacter
	user:KJGJGIFF_03045_hypothetical_protein	K13684	Bacteria	Enterobacteria	Pseudocitrobacter
	user:KJGJGIFF_00786_hypothetical_protein		Bacteria	Alphaproteobacteria	(no genus)
	user:KJGJGIFF_00795_CTP_synthase		Bacteria	Enterobacteria	(no genus)
	user:KJGJGIFF_00801_hypothetical_protein		Bacteria	Enterobacteria	(no genus)
	user:KJGJGIFF_03060_N-acetyl-alpha-D-glucosaminyl-diphospho-ditrans,octacis-undecaprenol_4-epimerase	K19997	Bacteria	Enterobacteria	Escherichia
	user:KJGJGIFF_03062_dTDP-glucose_4,6-dehydratase	K01710	Bacteria	Enterobacteria	Shigella
	user:KJGJGIFF_03063_Glucose-1-phosphate_thymidylyltransferase_2	K00973	Bacteria	Enterobacteria	Ewingella
	user:KJGJGIFF_03064_TDP-4-oxo-6-deoxy-alpha-D-glucose-3,4-oxoisomerase		Bacteria	Enterobacteria	Kosakonia
	user:KJGJGIFF_03065_dTDP-3-amino-3,6-dideoxy-alpha-D-galactopyranose_3-N-acetyltransferase	K13018	Bacteria	Enterobacteria	Cronobacter
	user:KJGJGIFF_03066_dTDP-3-amino-3,6-dideoxy-alpha-D-galactopyranose_transaminase		Bacteria	Enterobacteria	Escherichia
	user:KJGJGIFF_03067_Lipid_III_flippase		Bacteria	Enterobacteria	Pantoea
	user:KJGJGIFF_03068_hypothetical_protein		Bacteria	Bacilli	Pontibacillus
	user:KJGJGIFF_03069_hypothetical_protein		Bacteria	Betaproteobacteria	Simplicispira
	user:KJGJGIFF_03070_hypothetical_protein		Bacteria	Other Gammaproteobacteria	Shewanella
	user:KJGJGIFF_03071_Putative_teichuronic_acid_biosynthesis_glycosyltransferase_TuaG		Bacteria	Enterobacteria	Cronobacter
	user:KJGJGIFF_00804_putative_protein_YeaR		Bacteria	Enterobacteria	(no genus)
	user:KJGJGIFF_03086_hypothetical_protein		Bacteria	Bacteroidota	Pseudobacter
	user:KJGJGIFF_03089_hypothetical_protein		Bacteria	Enterobacteria	Pseudocitrobacter
	user:KJGJGIFF_03090_putative_protein_YnbD		Bacteria	Enterobacteria	Pseudocitrobacter
	user:KJGJGIFF_03091_putative_protein_YnbC		Bacteria	Enterobacteria	Pseudocitrobacter
	user:KJGJGIFF_03092_hypothetical_protein		Bacteria	Enterobacteria	Pseudocitrobacter
	user:KJGJGIFF_03093_hypothetical_protein	K00981	Bacteria	Enterobacteria	Pseudocitrobacter
	user:KJGJGIFF_03094_Inner_membrane_protein_YnbA		Bacteria	Enterobacteria	Pseudocitrobacter
	user:KJGJGIFF_03097_DNA_gyrase_inhibitor	K07470	Bacteria	Enterobacteria	Pseudocitrobacter
	user:KJGJGIFF_03098_Inner_membrane_protein_YeeA		Bacteria	Enterobacteria	Pseudocitrobacter
	user:KJGJGIFF_03100_putative_propionate_kinase	K19697	Bacteria	Enterobacteria	Citrobacter
	user:KJGJGIFF_03101_Propanediol_utilization_protein_PduV	K04029	Bacteria	Enterobacteria	Citrobacter
	user:KJGJGIFF_03104_Ion-translocating_oxidoreductase_complex_subunit_C	K27271	Bacteria	Enterobacteria	Citrobacter
	user:KJGJGIFF_03105_Aldehyde-alcohol_dehydrogenase	K13921	Bacteria	Enterobacteria	Pluralibacter
	user:KJGJGIFF_03107_hypothetical_protein	K27270	Bacteria	Enterobacteria	Citrobacter
	user:KJGJGIFF_03109_hypothetical_protein	K27268	Bacteria	Enterobacteria	Pluralibacter
	user:KJGJGIFF_03111_hypothetical_protein	K27267	Bacteria	Enterobacteria	Pluralibacter
	user:KJGJGIFF_03113_hypothetical_protein	K27265	Bacteria	Enterobacteria	Pluralibacter
	user:KJGJGIFF_00806_2,3,4,5-tetrahydropyridine-2,6-dicarboxylate_N-acetyltransferase		Bacteria	Enterobacteria	(no genus)
	user:KJGJGIFF_00901_HTH-type_transcriptional_regulator_DmlR		Bacteria	Enterobacteria	(no genus)
	user:KJGJGIFF_00921_hypothetical_protein		Bacteria	Enterobacteria	(no genus)
	user:KJGJGIFF_00941_HTH-type_transcriptional_regulator_DmlR		Bacteria	Enterobacteria	(no genus)
	user:KJGJGIFF_03126_putative_L,D-transpeptidase_ErfK/SrfK	K16291	Bacteria	Enterobacteria	Pseudocitrobacter
	user:KJGJGIFF_03132_hypothetical_protein		Bacteria	Enterobacteria	Pseudocitrobacter
	user:KJGJGIFF_03134_Protein_MtfA	K09933	Bacteria	Enterobacteria	Pseudocitrobacter
	user:KJGJGIFF_00943_hypothetical_protein		Bacteria	Enterobacteria	(no genus)
	user:KJGJGIFF_00948_hypothetical_protein		Bacteria	Enterobacteria	(no genus)
	user:KJGJGIFF_03139_PCP_degradation_transcriptional_activation_protein		Bacteria	Enterobacteria	Pseudocitrobacter
	user:KJGJGIFF_00963_Dihydroxyacetone_kinase		Bacteria	Enterobacteria	(no genus)
	user:KJGJGIFF_00965_hypothetical_protein		Bacteria	Enterobacteria	(no genus)
	user:KJGJGIFF_01043_hypothetical_protein		Bacteria	Enterobacteria	(no genus)
	user:KJGJGIFF_03148_Outer_membrane_porin_N	K14062	Bacteria	Enterobacteria	Pseudocitrobacter
	user:KJGJGIFF_03150_putative_protein_YedJ	K06950	Bacteria	Enterobacteria	Pseudocitrobacter
	user:KJGJGIFF_03151_DNA-cytosine_methyltransferase	K00558	Bacteria	Enterobacteria	Pseudocitrobacter
	user:KJGJGIFF_03152_Very_short_patch_repair_protein	K07458	Bacteria	Enterobacteria	Pseudocitrobacter
	user:KJGJGIFF_03154_Inner_membrane_protein_YedI	K09781	Bacteria	Enterobacteria	Pseudocitrobacter
	user:KJGJGIFF_03155_hypothetical_protein		Bacteria	Enterobacteria	Pseudocitrobacter
	user:KJGJGIFF_03156_putative_diguanylate_cyclase_DgcQ	K21085	Bacteria	Enterobacteria	Pseudocitrobacter
	user:KJGJGIFF_01100_Adaptive-response_sensory-kinase_SasA		Bacteria	Enterobacteria	(no genus)
	user:KJGJGIFF_03164_Flagellar_protein_FliO	K02418	Bacteria	Enterobacteria	Pseudocitrobacter
	user:KJGJGIFF_01114_hypothetical_protein		Bacteria	Enterobacteria	(no genus)
	user:KJGJGIFF_01155_putative_protein_YbiU		Bacteria	Enterobacteria	(no genus)
	user:KJGJGIFF_01168_Small_protein_MntS		Bacteria	Enterobacteria	(no genus)
	user:KJGJGIFF_03171_Flagellar_assembly_protein_FliH	K02411	Bacteria	Enterobacteria	Pseudocitrobacter
	user:KJGJGIFF_03174_Flagellar_hook-basal_body_complex_protein_FliE	K02408	Bacteria	Enterobacteria	Pseudocitrobacter
	user:KJGJGIFF_01229_hypothetical_protein		Bacteria	Enterobacteria	(no genus)
	user:KJGJGIFF_03185_ATPase_RavA	K03924	Bacteria	Enterobacteria	Pseudocitrobacter
	user:KJGJGIFF_03201_hypothetical_protein	K06890	Bacteria	Enterobacteria	Pseudocitrobacter
	user:KJGJGIFF_03213_hypothetical_protein		Bacteria	Enterobacteria	Pseudocitrobacter
	user:KJGJGIFF_03214_HTH-type_transcriptional_regulator_YidZ		Bacteria	Enterobacteria	Pseudocitrobacter
	user:KJGJGIFF_03215_Multidrug_resistance_protein_MdtL	K08163	Bacteria	Enterobacteria	Pseudocitrobacter
	user:KJGJGIFF_03216_Low_affinity_tryptophan_permease	K03836	Bacteria	Enterobacteria	Atlantibacter
	user:KJGJGIFF_03217_Tryptophanase	K01667	Bacteria	Enterobacteria	Leclercia
	user:KJGJGIFF_03227_hypothetical_protein		Bacteria	Enterobacteria	Phytobacter
	user:KJGJGIFF_01271_hypothetical_protein		Bacteria	Enterobacteria	(no genus)
	user:KJGJGIFF_03229_hypothetical_protein		Bacteria	Enterobacteria	Pseudocitrobacter
	user:KJGJGIFF_03235_Anaerobic_sulfatase-maturating_enzyme	K24118	Bacteria	Enterobacteria	Pseudocitrobacter
	user:KJGJGIFF_03236_D-serine_dehydratase	K01753	Bacteria	Enterobacteria	Pseudocitrobacter
	user:KJGJGIFF_03237_hypothetical_protein		Bacteria	Other Gammaproteobacteria	Pseudomonas
	user:KJGJGIFF_03243_Adenine_deaminase	K01486	Bacteria	Enterobacteria	Escherichia
	user:KJGJGIFF_03244_Adenine_permease_AdeQ	K06901	Bacteria	Enterobacteria	Shigella
	user:KJGJGIFF_03245_Purine_ribonucleoside_efflux_pump_NepI	K03445	Bacteria	Enterobacteria	Pseudocitrobacter
	user:KJGJGIFF_03246_hypothetical_protein		Bacteria	Enterobacteria	Pseudocitrobacter
	user:KJGJGIFF_01346_putative_protein_YbfE		Bacteria	Enterobacteria	(no genus)
	user:KJGJGIFF_03255_hypothetical_protein	K03086	Bacteria	Bacteroidota	Haliscomenobacter
	user:KJGJGIFF_03262_hypothetical_protein		Bacteria	Enterobacteria	Lelliottia
	user:KJGJGIFF_03265_hypothetical_protein		Bacteria	Other Gammaproteobacteria	Pseudomonas
	user:KJGJGIFF_03266_hypothetical_protein		Bacteria	Bacteroidota	Xylanibacter
	user:KJGJGIFF_03267_hypothetical_protein		Bacteria	Enterobacteria	Pectobacterium
	user:KJGJGIFF_03268_hypothetical_protein		Bacteria	Other Gammaproteobacteria	Pseudomonas
	user:KJGJGIFF_03269_hypothetical_protein		Bacteria	Enterobacteria	Escherichia
	user:KJGJGIFF_03272_Glycine_betaine_transporter	K02168	Bacteria	Enterobacteria	Shimwellia
	user:KJGJGIFF_03273_hypothetical_protein		Bacteria	Enterobacteria	Raoultella
	user:KJGJGIFF_03275_IS3_family_transposase_ISEc14	K07497	Bacteria	Enterobacteria	Atlantibacter
	user:KJGJGIFF_03276_IS3_family_transposase_ISEam1	K07483	Bacteria	Enterobacteria	Kosakonia
	user:KJGJGIFF_03277_Prophage_integrase_IntS		Bacteria	Enterobacteria	Edwardsiella
	user:KJGJGIFF_01395_putative_HTH-type_transcriptional_regulator_YbdO		Bacteria	Enterobacteria	(no genus)
	user:KJGJGIFF_03288_CDP-diacylglycerol_pyrophosphatase	K01521	Bacteria	Enterobacteria	Pseudocitrobacter
	user:KJGJGIFF_01406_hypothetical_protein		Bacteria	Enterobacteria	(no genus)
	user:KJGJGIFF_03296_hypothetical_protein		Bacteria	Enterobacteria	Pseudocitrobacter
	user:KJGJGIFF_01415_putative_HTH-type_transcriptional_regulator_YbdO		Bacteria	Enterobacteria	(no genus)
	user:KJGJGIFF_01416_Phosphoadenosine_phosphosulfate_reductase		Bacteria	Enterobacteria	(no genus)
	user:KJGJGIFF_03311_hypothetical_protein	K03630	Bacteria	Enterobacteria	Pseudocitrobacter
	user:KJGJGIFF_01441_hypothetical_protein		Bacteria	Enterobacteria	(no genus)
	user:KJGJGIFF_01443_hypothetical_protein		Bacteria	Enterobacteria	(no genus)
	user:KJGJGIFF_01447_putative_protein		Bacteria	Enterobacteria	(no genus)
	user:KJGJGIFF_01464_2,5-dichloro-2,5-cyclohexadiene-1,4-diol_dehydrogenase_LinX		Bacteria	Enterobacteria	(no genus)
	user:KJGJGIFF_01470_hypothetical_protein		Bacteria	Enterobacteria	(no genus)
	user:KJGJGIFF_01476_hypothetical_protein		Bacteria	Enterobacteria	(no genus)
	user:KJGJGIFF_01501_hypothetical_protein		Bacteria	Enterobacteria	(no genus)
	user:KJGJGIFF_01508_hypothetical_protein		Bacteria	Enterobacteria	(no genus)
	user:KJGJGIFF_01509_hypothetical_protein		Bacteria	Enterobacteria	(no genus)
	user:KJGJGIFF_03332_hypothetical_protein	K09798	Bacteria	Enterobacteria	Pseudocitrobacter
	user:KJGJGIFF_03344_Autotransporter_adhesin_EhaG	K21449	Bacteria	Enterobacteria	Escherichia
	user:KJGJGIFF_03345_Inner_membrane_lipoprotein_SadB		Bacteria	Enterobacteria	Escherichia
	user:KJGJGIFF_03346_putative_protein_YibL	K14762	Bacteria	Enterobacteria	Pseudocitrobacter
	user:KJGJGIFF_03347_Surface_composition_regulator		Bacteria	Enterobacteria	Pseudocitrobacter
	user:KJGJGIFF_03351_Inner_membrane_protein_YiaW		Bacteria	Enterobacteria	Pseudocitrobacter
	user:KJGJGIFF_01538_Inner_membrane_protein_YlaC		Bacteria	Enterobacteria	(no genus)
	user:KJGJGIFF_03356_Alcohol_dehydrogenase_2	K13954	Bacteria	Enterobacteria	Pseudocitrobacter
	user:KJGJGIFF_01540_hypothetical_protein		Bacteria	Enterobacteria	(no genus)
	user:KJGJGIFF_03362_L-ribulose-5-phosphate_4-epimerase_SgbE	K03077	Bacteria	Enterobacteria	Pseudocitrobacter
	user:KJGJGIFF_03365_L-xylulose/3-keto-L-gulonate_kinase	K00880	Bacteria	Enterobacteria	Pseudocitrobacter
	user:KJGJGIFF_01552_putative_lipoprotein_YgdR		Bacteria	Enterobacteria	(no genus)
	user:KJGJGIFF_01560_HTH-type_transcriptional_regulator_SgrR		Bacteria	Enterobacteria	(no genus)
	user:KJGJGIFF_03371_HTH-type_transcriptional_regulator_DmlR		Bacteria	Enterobacteria	Pseudocitrobacter
	user:KJGJGIFF_01584_3-oxosteroid_1-dehydrogenase		Bacteria	Enterobacteria	(no genus)
	user:KJGJGIFF_03378_Xylulose_kinase	K00854	Bacteria	Enterobacteria	Pseudocitrobacter
	user:KJGJGIFF_03379_Inner_membrane_protein_YiaA		Bacteria	Enterobacteria	Pseudocitrobacter
	user:KJGJGIFF_01586_3-oxosteroid_1-dehydrogenase		Bacteria	Enterobacteria	(no genus)
	user:KJGJGIFF_03381_hypothetical_protein		Bacteria	Enterobacteria	Pseudocitrobacter
	user:KJGJGIFF_01587_hypothetical_protein		Bacteria	Enterobacteria	(no genus)
	user:KJGJGIFF_03386_hypothetical_protein	K07726	Bacteria	Enterobacteria	Pseudocitrobacter
	user:KJGJGIFF_03387_4-hydroxybenzoate_transporter_PcaK	K08195	Bacteria	Enterobacteria	Pseudocitrobacter
	user:KJGJGIFF_03392_hypothetical_protein		Bacteria	Enterobacteria	Pseudocitrobacter
	user:KJGJGIFF_03396_Peptidyl-lysine_N-acetyltransferase_YiaC	K03826	Bacteria	Enterobacteria	Pseudocitrobacter
	user:KJGJGIFF_01619_HTH-type_transcriptional_regulator_YhaJ		Bacteria	Enterobacteria	(no genus)
	user:KJGJGIFF_01644_hypothetical_protein		Bacteria	Enterobacteria	(no genus)
	user:KJGJGIFF_03409_Cellulose_biosynthesis_protein_BcsG		Bacteria	Enterobacteria	Pseudocitrobacter
	user:KJGJGIFF_01649_Inhibitor_of_hydrogen_peroxide_resistance		Bacteria	Enterobacteria	(no genus)
	user:KJGJGIFF_03412_Protein_YhjR		Bacteria	Enterobacteria	Pseudocitrobacter
	user:KJGJGIFF_01659_D-alanyl-D-alanine-carboxypeptidase/endopeptidase_AmpH		Bacteria	Enterobacteria	(no genus)
	user:KJGJGIFF_01660_Outer_membrane_porin_C		Bacteria	Enterobacteria	(no genus)
	user:KJGJGIFF_03416_Endoglucanase	K20542	Bacteria	Enterobacteria	Pseudocitrobacter
	user:KJGJGIFF_01663_hypothetical_protein		Bacteria	Enterobacteria	(no genus)
	user:KJGJGIFF_01669_hypothetical_protein		Bacteria	Enterobacteria	(no genus)
	user:KJGJGIFF_01671_Quinoprotein_glucose_dehydrogenase_B		Bacteria	Enterobacteria	(no genus)
	user:KJGJGIFF_03427_3-oxoacyl-[acyl-carrier-protein]_reductase_FabG		Bacteria	Enterobacteria	Pseudocitrobacter
	user:KJGJGIFF_01725_hypothetical_protein		Bacteria	Enterobacteria	(no genus)
	user:KJGJGIFF_03430_hypothetical_protein		Bacteria	Enterobacteria	Pseudocitrobacter
	user:KJGJGIFF_01733_Protein_YgiW		Bacteria	Enterobacteria	(no genus)
	user:KJGJGIFF_03437_NADH_dehydrogenase-like_protein	K03885	Bacteria	Enterobacteria	Pseudocitrobacter
	user:KJGJGIFF_03443_hypothetical_protein		Archaea	Euryarchaeota	Haloarcula
	user:KJGJGIFF_03447_HTH-type_transcriptional_activator_AllS		Bacteria	Enterobacteria	Pseudocitrobacter
	user:KJGJGIFF_01814_hypothetical_protein		Bacteria	Enterobacteria	(no genus)
	user:KJGJGIFF_01844_hypothetical_protein		Bacteria	Enterobacteria	(no genus)
	user:KJGJGIFF_01845_PTS_system_mannose-specific_EIIAB_component		Bacteria	Enterobacteria	(no genus)
	user:KJGJGIFF_02003_ISNCY_family_transposase_ISSen7		Bacteria	Enterobacteria	(no genus)
	user:KJGJGIFF_03467_hypothetical_protein		Bacteria	Enterobacteria	Dickeya
	user:KJGJGIFF_02008_hypothetical_protein		Bacteria	Enterobacteria	(no genus)
	user:KJGJGIFF_02052_Protein_YgiW		Bacteria	Enterobacteria	(no genus)
	user:KJGJGIFF_03471_PanD_regulatory_factor		Bacteria	Enterobacteria	Pseudocitrobacter
	user:KJGJGIFF_03477_hypothetical_protein		Bacteria	Enterobacteria	Shigella
	user:KJGJGIFF_03484_hypothetical_protein		Bacteria	Enterobacteria	Enterobacter
	user:KJGJGIFF_03500_hypothetical_protein		Bacteria	Enterobacteria	Citrobacter
	user:KJGJGIFF_03501_hypothetical_protein		Bacteria	Enterobacteria	Pseudocitrobacter
	user:KJGJGIFF_03502_hypothetical_protein		Bacteria	Enterobacteria	Superficieibacter
	user:KJGJGIFF_03513_Putative_ribose-phosphate_pyrophosphokinase		Bacteria	Enterobacteria	Pseudocitrobacter
	user:KJGJGIFF_03514_Pimeloyl-[acyl-carrier_protein]_methyl_ester_esterase	K02170	Bacteria	Enterobacteria	Pseudocitrobacter
	user:KJGJGIFF_03523_hypothetical_protein		Bacteria	Other Bacillota	Candidatus Fermentithermobacillus
	user:KJGJGIFF_02074_hypothetical_protein		Bacteria	Enterobacteria	(no genus)
	user:KJGJGIFF_03532_hypothetical_protein	K12288	Bacteria	Enterobacteria	Pseudocitrobacter
	user:KJGJGIFF_03533_hypothetical_protein	K12289	Bacteria	Enterobacteria	Pseudocitrobacter
	user:KJGJGIFF_03534_hypothetical_protein	K12290	Bacteria	Enterobacteria	Pseudocitrobacter
	user:KJGJGIFF_03535_hypothetical_protein	K12291	Bacteria	Enterobacteria	Pseudocitrobacter
	user:KJGJGIFF_02115_hypothetical_protein		Bacteria	Enterobacteria	(no genus)
	user:KJGJGIFF_03544_putative_fructoselysine_utilization_operon_transcriptional_repressor	K10711	Bacteria	Enterobacteria	Citrobacter
	user:KJGJGIFF_03545_Fructoselysine_6-kinase	K10710	Bacteria	Enterobacteria	Shigella
	user:KJGJGIFF_03546_Fructoselysine_3-epimerase	K10709	Bacteria	Enterobacteria	Citrobacter
	user:KJGJGIFF_03547_Fructoselysine_6-phosphate_deglycase	K10708	Bacteria	Enterobacteria	Citrobacter
	user:KJGJGIFF_03548_putative_fructoselysine/psicoselysine_transporter_FrlA	K19540	Bacteria	Enterobacteria	Citrobacter
	user:KJGJGIFF_03550_Siroheme_synthase	K02302	Bacteria	Enterobacteria	Pseudocitrobacter
	user:KJGJGIFF_02131_Transcriptional_regulator_YqjI		Bacteria	Enterobacteria	(no genus)
	user:KJGJGIFF_03555_putative_protein_YhfG		Bacteria	Enterobacteria	Pseudocitrobacter
	user:KJGJGIFF_02159_hypothetical_protein		Bacteria	Enterobacteria	(no genus)
	user:KJGJGIFF_03566_hypothetical_protein	K05812	Bacteria	Enterobacteria	Pseudocitrobacter
	user:KJGJGIFF_02165_hypothetical_protein		Bacteria	Enterobacteria	(no genus)
	user:KJGJGIFF_03586_HTH-type_transcriptional_regulator_GltC		Bacteria	Enterobacteria	Pseudocitrobacter
	user:KJGJGIFF_03588_2-dehydropantoate_2-reductase	K00077	Bacteria	Enterobacteria	Pseudocitrobacter
	user:KJGJGIFF_03591_tRNA-specific_adenosine_deaminase	K11991	Bacteria	Enterobacteria	Pseudocitrobacter
	user:KJGJGIFF_02244_Glyoxalase_ElbB		Bacteria	Enterobacteria	(no genus)
	user:KJGJGIFF_02257_putative_protein_YhcH		Bacteria	Enterobacteria	(no genus)
	user:KJGJGIFF_02344_Pyridoxal_4-dehydrogenase		Bacteria	Enterobacteria	(no genus)
	user:KJGJGIFF_02350_2-succinyl-6-hydroxy-2,4-cyclohexadiene-1-carboxylate_synthase		Bacteria	Enterobacteria	(no genus)
	user:KJGJGIFF_02353_NAD/NADP-dependent_betaine_aldehyde_dehydrogenase		Bacteria	Enterobacteria	(no genus)
	user:KJGJGIFF_03607_N-acetylmannosamine_kinase		Bacteria	Enterobacteria	Klebsiella
	user:KJGJGIFF_03608_Lipopolysaccharide_assembly_protein_B		Bacteria	Enterobacteria	Citrobacter
	user:KJGJGIFF_03609_D-xylose-proton_symporter		Bacteria	Enterobacteria	Citrobacter
	user:KJGJGIFF_03610_putative_protein_YphB		Bacteria	Enterobacteria	Citrobacter
	user:KJGJGIFF_03613_hypothetical_protein		Bacteria	Enterobacteria	Pseudocitrobacter
	user:KJGJGIFF_03614_hypothetical_protein	K08970	Bacteria	Enterobacteria	Pseudocitrobacter
	user:KJGJGIFF_03627_Secretory_immunoglobulin_A-binding_protein_EsiB	K07126	Bacteria	Bacteroidota	Candidatus Amoebophilus
	user:KJGJGIFF_02439_hypothetical_protein		Bacteria	Enterobacteria	(no genus)
	user:KJGJGIFF_03629_Alpha-2-macroglobulin	K06894	Bacteria	Enterobacteria	Pseudocitrobacter
	user:KJGJGIFF_02442_putative_protein_YdfO		Bacteria	Enterobacteria	(no genus)
	user:KJGJGIFF_03639_putative_protein_YfgJ		Bacteria	Enterobacteria	Salmonella
	user:KJGJGIFF_03640_Intimin	K13735	Bacteria	Enterobacteria	Pseudocitrobacter
	user:KJGJGIFF_03641_hypothetical_protein		Bacteria	Enterobacteria	Kluyvera
	user:KJGJGIFF_03642_hypothetical_protein		Bacteria	Enterobacteria	Escherichia
	user:KJGJGIFF_03643_Exodeoxyribonuclease_7_large_subunit	K03601	Bacteria	Enterobacteria	Kluyvera
	user:KJGJGIFF_03646_hypothetical_protein		Viruses	Viruses	vg
	user:KJGJGIFF_03647_hypothetical_protein		Bacteria	Enterobacteria	Escherichia
	user:KJGJGIFF_03648_Cyclic_di-GMP_phosphodiesterase_PdeF	K26149	Bacteria	Enterobacteria	Pseudocitrobacter
	user:KJGJGIFF_03654_hypothetical_protein		Bacteria	Bacilli	Parageobacillus
	user:KJGJGIFF_03658_ISNCY_family_transposase_ISRor2		Bacteria	Enterobacteria	Pseudocitrobacter
	user:KJGJGIFF_03659_putative_protein_YfgD	K00537	Bacteria	Enterobacteria	Pseudocitrobacter
	user:KJGJGIFF_03668_tRNA(Met)_cytidine_acetyltransferase_TmcA	K06957	Bacteria	Enterobacteria	Pseudocitrobacter
	user:KJGJGIFF_03670_hypothetical_protein		Bacteria	Enterobacteria	Pseudocitrobacter
	user:KJGJGIFF_03672_Protein_YffB		Bacteria	Enterobacteria	Pseudocitrobacter
	user:KJGJGIFF_02448_hypothetical_protein		Bacteria	Enterobacteria	(no genus)
	user:KJGJGIFF_02449_hypothetical_protein		Bacteria	Enterobacteria	(no genus)
	user:KJGJGIFF_02453_hypothetical_protein		Bacteria	Enterobacteria	(no genus)
	user:KJGJGIFF_02454_hypothetical_protein		Bacteria	Enterobacteria	(no genus)
	user:KJGJGIFF_02455_hypothetical_protein		Bacteria	Enterobacteria	(no genus)
	user:KJGJGIFF_02459_hypothetical_protein		Bacteria	Enterobacteria	(no genus)
	user:KJGJGIFF_02462_hypothetical_protein		Bacteria	Enterobacteria	(no genus)
	user:KJGJGIFF_03708_Putative_protein-methionine-sulfoxide_reductase_subunit_YedZ1		Bacteria	Enterobacteria	Jejubacter
	user:KJGJGIFF_03709_Putative_protein-methionine-sulfoxide_reductase_subunit_YedZ1		Bacteria	Enterobacteria	Jejubacter
	user:KJGJGIFF_03710_hypothetical_protein		Bacteria	Enterobacteria	Jejubacter
	user:KJGJGIFF_03711_Transcriptional_activator_protein_CzcR	K07665	Bacteria	Enterobacteria	Jejubacter
	user:KJGJGIFF_03712_Sensor_protein_CzcS	K07644	Bacteria	Enterobacteria	Jejubacter
	user:KJGJGIFF_03718_hypothetical_protein		Bacteria	Enterobacteria	Pseudocitrobacter
	user:KJGJGIFF_03719_hypothetical_protein		Bacteria	Enterobacteria	Pseudocitrobacter
	user:KJGJGIFF_03722_putative_cyclic_di-GMP_phosphodiesterase_PdeA	K26149	Bacteria	Enterobacteria	Pseudocitrobacter
	user:KJGJGIFF_03725_hypothetical_protein		Bacteria	Enterobacteria	Pseudocitrobacter
	user:KJGJGIFF_03726_L-glyceraldehyde_3-phosphate_reductase	K19265	Bacteria	Enterobacteria	Pseudocitrobacter
	user:KJGJGIFF_03727_Indole-3-pyruvate_decarboxylase	K04103	Bacteria	Enterobacteria	Pseudocitrobacter
	user:KJGJGIFF_02463_HTH-type_transcriptional_regulator_HdfR		Bacteria	Enterobacteria	(no genus)
	user:KJGJGIFF_02484_hypothetical_protein		Bacteria	Enterobacteria	(no genus)
	user:KJGJGIFF_03737_hypothetical_protein		Bacteria	Enterobacteria	Pseudocitrobacter
	user:KJGJGIFF_02485_hypothetical_protein		Bacteria	Enterobacteria	(no genus)
	user:KJGJGIFF_02486_hypothetical_protein		Bacteria	Enterobacteria	(no genus)
	user:KJGJGIFF_03740_Signal_transduction_protein_PmrD	K19238	Bacteria	Enterobacteria	Pseudocitrobacter
	user:KJGJGIFF_03741_UDP-4-amino-4-deoxy-L-arabinose--oxoglutarate_aminotransferase	K07806	Bacteria	Enterobacteria	Pseudocitrobacter
	user:KJGJGIFF_02503_hypothetical_protein		Bacteria	Enterobacteria	(no genus)
	user:KJGJGIFF_02530_putative_protein_YqcC		Bacteria	Enterobacteria	(no genus)
	user:KJGJGIFF_02570_hypothetical_protein		Bacteria	Enterobacteria	(no genus)
	user:KJGJGIFF_03746_putative_4-amino-4-deoxy-L-arabinose-phosphoundecaprenol_flippase_subunit_ArnE	K12962	Bacteria	Enterobacteria	Pseudocitrobacter
	user:KJGJGIFF_02572_hypothetical_protein		Bacteria	Enterobacteria	(no genus)
	user:KJGJGIFF_03749_HTH-type_transcriptional_regulator_Hpr	K23775	Bacteria	Enterobacteria	Escherichia
	user:KJGJGIFF_02574_Choline_trimethylamine-lyase		Bacteria	Enterobacteria	(no genus)
	user:KJGJGIFF_02646_Inner_membrane_protein_YgaP		Bacteria	Enterobacteria	(no genus)
	user:KJGJGIFF_03762_hypothetical_protein	K18475	Bacteria	Enterobacteria	Enterobacter
	user:KJGJGIFF_03763_hypothetical_protein		Bacteria	Enterobacteria	Enterobacter
	user:KJGJGIFF_03764_hypothetical_protein		Bacteria	Enterobacteria	Enterobacter
	user:KJGJGIFF_03765_Flagellar_protein_FlhE	K03516	Bacteria	Enterobacteria	Enterobacter
	user:KJGJGIFF_03766_Flagellar_biosynthesis_protein_FlhA	K02400	Bacteria	Enterobacteria	Enterobacter
	user:KJGJGIFF_03767_Flagellar_biosynthetic_protein_FlhB	K02401	Bacteria	Enterobacteria	Enterobacter
	user:KJGJGIFF_03768_Protein_phosphatase_CheZ	K03414	Bacteria	Enterobacteria	Enterobacter
	user:KJGJGIFF_03769_Chemotaxis_protein_CheY	K03413	Bacteria	Enterobacteria	Enterobacter
	user:KJGJGIFF_03770_Protein-glutamate_methylesterase/protein-glutamine_glutaminase	K03412	Bacteria	Enterobacteria	Enterobacter
	user:KJGJGIFF_03771_Chemotaxis_protein_methyltransferase	K00575	Bacteria	Enterobacteria	Enterobacter
	user:KJGJGIFF_03772_Flagellar_hook-basal_body_complex_protein_FliE	K02408	Bacteria	Enterobacteria	Enterobacter
	user:KJGJGIFF_03773_Flagellar_M-ring_protein	K02409	Bacteria	Enterobacteria	Erwinia
	user:KJGJGIFF_03774_Flagellar_motor_switch_protein_FliG	K02410	Bacteria	Enterobacteria	Enterobacter
	user:KJGJGIFF_03775_Flagellar_assembly_protein_FliH	K02411	Bacteria	Enterobacteria	Enterobacter
	user:KJGJGIFF_03776_Flagellum-specific_ATP_synthase	K02412	Bacteria	Enterobacteria	Enterobacter
	user:KJGJGIFF_03777_Flagellar_FliJ_protein	K02413	Bacteria	Enterobacteria	Enterobacter
	user:KJGJGIFF_03778_hypothetical_protein	K02414	Bacteria	Enterobacteria	Enterobacter
	user:KJGJGIFF_03779_hypothetical_protein	K02415	Bacteria	Enterobacteria	Enterobacter
	user:KJGJGIFF_03780_Flagellar_motor_switch_protein_FliM	K02416	Bacteria	Enterobacteria	Enterobacter
	user:KJGJGIFF_03781_Flagellar_motor_switch_protein_FliN	K02417	Bacteria	Enterobacteria	Enterobacter
	user:KJGJGIFF_03782_hypothetical_protein	K02418	Bacteria	Enterobacteria	Enterobacter
	user:KJGJGIFF_03783_Flagellar_biosynthetic_protein_FliP	K02419	Bacteria	Enterobacteria	Enterobacter
	user:KJGJGIFF_03784_Flagellar_biosynthetic_protein_FliQ	K02420	Bacteria	Enterobacteria	Enterobacter
	user:KJGJGIFF_03785_Flagellar_biosynthetic_protein_FliR	K02421	Bacteria	Enterobacteria	Erwinia
	user:KJGJGIFF_03786_hypothetical_protein		Bacteria	Enterobacteria	Enterobacter
	user:KJGJGIFF_03787_hypothetical_protein		Bacteria	Enterobacteria	Enterobacter
	user:KJGJGIFF_03788_hypothetical_protein	K15977	Bacteria	Enterobacteria	Enterobacter
	user:KJGJGIFF_03789_hypothetical_protein		Bacteria	Enterobacteria	Enterobacter
	user:KJGJGIFF_03790_hypothetical_protein	K03406	Bacteria	Enterobacteria	Pantoea
	user:KJGJGIFF_03791_hypothetical_protein	K02406	Bacteria	Enterobacteria	Enterobacter
	user:KJGJGIFF_03792_Toxin_YpjF	K18837	Bacteria	Enterobacteria	Tatumella
	user:KJGJGIFF_03793_Antitoxin_YfjZ	K18838	Bacteria	Enterobacteria	Trabulsiella
	user:KJGJGIFF_03794_hypothetical_protein	K03630	Bacteria	Enterobacteria	Erwinia
	user:KJGJGIFF_03796_hypothetical_protein		Bacteria	Enterobacteria	Mixta
	user:KJGJGIFF_03797_hypothetical_protein		Bacteria	Enterobacteria	Mixta
	user:KJGJGIFF_03798_hypothetical_protein	K07733	Bacteria	Enterobacteria	Trabulsiella
	user:KJGJGIFF_03799_hypothetical_protein		Bacteria	Enterobacteria	Mixta
	user:KJGJGIFF_03800_GTPase_Der	K06946	Bacteria	Enterobacteria	Mixta
	user:KJGJGIFF_03801_hypothetical_protein		Bacteria	Enterobacteria	Mixta
	user:KJGJGIFF_03802_hypothetical_protein		Bacteria	Alphaproteobacteria	Sphingomonas
	user:KJGJGIFF_03803_Ion-translocating_oxidoreductase_complex_subunit_B		Bacteria	Alphaproteobacteria	Sphingomonas
	user:KJGJGIFF_03804_Modification_methylase_MboII		Bacteria	Chloroflexota	Leptolinea
	user:KJGJGIFF_03805_hypothetical_protein		Bacteria	Chloroflexota	Leptolinea
	user:KJGJGIFF_03816_Inner_membrane_protein_YjgN		Bacteria	Enterobacteria	Salmonella
	user:KJGJGIFF_03817_hypothetical_protein	K03828	Bacteria	Enterobacteria	Pseudocitrobacter
	user:KJGJGIFF_03826_hypothetical_protein		Bacteria	Enterobacteria	Pseudocitrobacter
	user:KJGJGIFF_03829_Trehalose-6-phosphate_hydrolase	K01226	Bacteria	Enterobacteria	Pseudocitrobacter
	user:KJGJGIFF_02648_Chaperone_protein_FimC		Bacteria	Enterobacteria	(no genus)
	user:KJGJGIFF_02764_hypothetical_protein		Bacteria	Enterobacteria	(no genus)
	user:KJGJGIFF_02772_hypothetical_protein		Bacteria	Enterobacteria	(no genus)
	user:KJGJGIFF_03853_Endoribonuclease_toxin_ChpB	K18841	Bacteria	Enterobacteria	Pseudocitrobacter
	user:KJGJGIFF_02776_hypothetical_protein		Bacteria	Enterobacteria	(no genus)
	user:KJGJGIFF_03865_Transposon_Tn7_transposition_protein_TnsA		Bacteria	Enterobacteria	Enterobacter
	user:KJGJGIFF_03866_Transposon_Tn7_transposition_protein_TnsB		Bacteria	Enterobacteria	Enterobacter
	user:KJGJGIFF_03867_hypothetical_protein		Bacteria	Enterobacteria	Escherichia
	user:KJGJGIFF_03868_hypothetical_protein		Bacteria	Enterobacteria	Enterobacter
	user:KJGJGIFF_03869_hypothetical_protein		Bacteria	Enterobacteria	Enterobacter
	user:KJGJGIFF_03870_Long-chain_fatty_acid_transport_protein	K06076	Bacteria	Enterobacteria	Shimwellia
	user:KJGJGIFF_03871_hypothetical_protein		Bacteria	Enterobacteria	Scandinavium
	user:KJGJGIFF_03872_hypothetical_protein		Bacteria	Enterobacteria	Kluyvera
	user:KJGJGIFF_03873_hypothetical_protein		Bacteria	Enterobacteria	Kluyvera
	user:KJGJGIFF_03874_hypothetical_protein		Bacteria	Enterobacteria	Citrobacter
	user:KJGJGIFF_03875_hypothetical_protein	K19231	Bacteria	Enterobacteria	Scandinavium
	user:KJGJGIFF_03876_N-acetylgalactosamine-6-O-sulfatase	K01130	Bacteria	Enterobacteria	Shimwellia
	user:KJGJGIFF_03877_Anaerobic_sulfatase-maturating_enzyme	K24118	Bacteria	Enterobacteria	Enterobacter
	user:KJGJGIFF_03878_ATPase_RavA	K03924	Bacteria	Enterobacteria	Shimwellia
	user:KJGJGIFF_03879_hypothetical_protein		Bacteria	Enterobacteria	Enterobacter
	user:KJGJGIFF_03880_hypothetical_protein		Bacteria	Enterobacteria	Enterobacter
	user:KJGJGIFF_03881_hypothetical_protein	K07114	Bacteria	Enterobacteria	Enterobacter
	user:KJGJGIFF_03882_hypothetical_protein	K07114	Bacteria	Enterobacteria	Enterobacter
	user:KJGJGIFF_03883_hypothetical_protein		Bacteria	Enterobacteria	Enterobacter
	user:KJGJGIFF_03884_hypothetical_protein		Bacteria	Enterobacteria	Enterobacter
	user:KJGJGIFF_03885_hypothetical_protein	K07729	Bacteria	Bacilli	Anoxybacillus
	user:KJGJGIFF_03886_Quinone_oxidoreductase_2	K19267	Bacteria	Enterobacteria	Pseudocitrobacter
	user:KJGJGIFF_03887_HTH-type_transcriptional_activator_RhaS		Bacteria	Enterobacteria	Pseudocitrobacter
	user:KJGJGIFF_03888_Inner_membrane_protein_YtfF		Bacteria	Enterobacteria	Pseudocitrobacter
	user:KJGJGIFF_03893_hypothetical_protein	K07269	Bacteria	Enterobacteria	Pseudocitrobacter
	user:KJGJGIFF_03899_hypothetical_protein		Bacteria	Enterobacteria	Pseudocitrobacter
	user:KJGJGIFF_02806_Flagellar_regulator_flk		Bacteria	Enterobacteria	(no genus)
	user:KJGJGIFF_02808_USG-1_protein		Bacteria	Enterobacteria	(no genus)
	user:KJGJGIFF_03922_DNA_mismatch_repair_protein_MutL	K03572	Bacteria	Enterobacteria	Pseudocitrobacter
	user:KJGJGIFF_02843_Acetyltransferase		Bacteria	Enterobacteria	(no genus)
	user:KJGJGIFF_03940_Beta-lactamase	K01467	Bacteria	Enterobacteria	Pseudocitrobacter
	user:KJGJGIFF_02914_Glycerol-3-phosphate_regulon_repressor		Bacteria	Enterobacteria	(no genus)
	user:KJGJGIFF_03946_hypothetical_protein		Bacteria	Enterobacteria	Pseudocitrobacter
	user:KJGJGIFF_03958_Undecaprenyl-phosphate_4-deoxy-4-formamido-L-arabinose_transferase		Bacteria	Enterobacteria	Kluyvera
	user:KJGJGIFF_03959_hypothetical_protein		Bacteria	Enterobacteria	Pseudocitrobacter
	user:KJGJGIFF_03960_RNase_E_specificity_factor_CsrD		Bacteria	Enterobacteria	Pseudocitrobacter
	user:KJGJGIFF_03961_hypothetical_protein		Bacteria	Enterobacteria	Shimwellia
	user:KJGJGIFF_03962_hypothetical_protein		Bacteria	Enterobacteria	Kluyvera
	user:KJGJGIFF_03965_Type_I_secretion_system_membrane_fusion_protein_PrsE	K12542	Bacteria	Enterobacteria	Pseudocitrobacter
	user:KJGJGIFF_03966_Protein_YghO		Bacteria	Enterobacteria	Pseudocitrobacter
	user:KJGJGIFF_02926_putative_protein_YejG		Bacteria	Enterobacteria	(no genus)
	user:KJGJGIFF_02935_Polyol:NADP_oxidoreductase		Bacteria	Enterobacteria	(no genus)
	user:KJGJGIFF_03969_Acyl_carrier_protein	K02078	Bacteria	Enterobacteria	Pseudocitrobacter
	user:KJGJGIFF_02954_hypothetical_protein		Bacteria	Enterobacteria	(no genus)
	user:KJGJGIFF_03971_Lipopolysaccharide_export_system_permease_protein_LptG	K11720	Bacteria	Enterobacteria	Pseudocitrobacter
	user:KJGJGIFF_02983_hypothetical_protein		Bacteria	Enterobacteria	(no genus)
	user:KJGJGIFF_03973_putative_protein_YtfJ	K07109	Bacteria	Enterobacteria	Pseudocitrobacter
	user:KJGJGIFF_03974_hypothetical_protein		Bacteria	Enterobacteria	Pseudocitrobacter
	user:KJGJGIFF_03975_hypothetical_protein		Bacteria	Enterobacteria	Pseudocitrobacter
	user:KJGJGIFF_02984_Antibiotic_efflux_pump_outer_membrane_protein_ArpC		Bacteria	Enterobacteria	(no genus)
	user:KJGJGIFF_02985_Inner_membrane_protein_YohD		Bacteria	Enterobacteria	(no genus)
	user:KJGJGIFF_03008_hypothetical_protein		Bacteria	Enterobacteria	(no genus)
	user:KJGJGIFF_03979_Low-affinity_inorganic_phosphate_transporter_1	K16322	Bacteria	Enterobacteria	Pseudocitrobacter
	user:KJGJGIFF_03085_Low-affinity_putrescine_importer_PlaP		Bacteria	Enterobacteria	(no genus)
	user:KJGJGIFF_03990_Alpha-D-ribose_1-methylphosphonate_5-triphosphate_synthase_subunit_PhnI	K06164	Bacteria	Enterobacteria	Shigella
	user:KJGJGIFF_03136_Surface_composition_regulator		Bacteria	Enterobacteria	(no genus)
	user:KJGJGIFF_03138_hypothetical_protein		Bacteria	Enterobacteria	(no genus)
	user:KJGJGIFF_03140_hypothetical_protein		Bacteria	Enterobacteria	(no genus)
	user:KJGJGIFF_04000_hypothetical_protein		Bacteria	Enterobacteria	Klebsiella
	user:KJGJGIFF_04001_Multidrug_resistance_protein_MdtN	K15549	Bacteria	Enterobacteria	Escherichia
	user:KJGJGIFF_03176_HTH-type_transcriptional_repressor_NanR		Bacteria	Enterobacteria	(no genus)
	user:KJGJGIFF_03228_hypothetical_protein		Bacteria	Enterobacteria	(no genus)
	user:KJGJGIFF_04017_Ascorbate-specific_PTS_system_EIIA_component	K02821	Bacteria	Enterobacteria	Pseudocitrobacter
	user:KJGJGIFF_04029_hypothetical_protein		Bacteria	Betaproteobacteria	Rugamonas
	user:KJGJGIFF_04030_hypothetical_protein		Bacteria	Enterobacteria	Superficieibacter
	user:KJGJGIFF_04031_putative_protein_YjbR		Bacteria	Enterobacteria	Pseudocitrobacter
	user:KJGJGIFF_03281_hypothetical_protein		Bacteria	Enterobacteria	(no genus)
	user:KJGJGIFF_04041_hypothetical_protein		Bacteria	Enterobacteria	Phytobacter
	user:KJGJGIFF_03292_hypothetical_protein		Bacteria	Enterobacteria	(no genus)
	user:KJGJGIFF_04049_Maltoporin	K02024	Bacteria	Enterobacteria	Trabulsiella
	user:KJGJGIFF_04056_hypothetical_protein		Bacteria	Enterobacteria	Pseudocitrobacter
	user:KJGJGIFF_03353_putative_GST-like_protein_YibF		Bacteria	Enterobacteria	(no genus)
	user:KJGJGIFF_04066_hypothetical_protein		Bacteria	Enterobacteria	Pseudocitrobacter
	user:KJGJGIFF_04076_hypothetical_protein		Bacteria	Enterobacteria	Pseudocitrobacter
	user:KJGJGIFF_04077_hypothetical_protein		Bacteria	Enterobacteria	Pseudocitrobacter
	user:KJGJGIFF_04080_hypothetical_protein		Bacteria	Enterobacteria	Buttiauxella
	user:KJGJGIFF_04083_Toxin_ParE1	K19092	Bacteria	Enterobacteria	Superficieibacter
	user:KJGJGIFF_04090_hypothetical_protein		Bacteria	Enterobacteria	Klebsiella
	user:KJGJGIFF_04091_hypothetical_protein		Bacteria	Enterobacteria	Klebsiella
	user:KJGJGIFF_04092_hypothetical_protein		Bacteria	Enterobacteria	Klebsiella
	user:KJGJGIFF_04093_hypothetical_protein		Bacteria	Enterobacteria	Klebsiella
	user:KJGJGIFF_04094_hypothetical_protein		Bacteria	Enterobacteria	Klebsiella
	user:KJGJGIFF_04095_hypothetical_protein	K02055	Bacteria	Enterobacteria	Edwardsiella
	user:KJGJGIFF_04096_hypothetical_protein	K02053	Bacteria	Enterobacteria	Edwardsiella
	user:KJGJGIFF_04097_hypothetical_protein	K02054	Bacteria	Enterobacteria	Edwardsiella
	user:KJGJGIFF_04098_Spermidine/putrescine_import_ATP-binding_protein_PotA	K02052	Bacteria	Enterobacteria	Edwardsiella
	user:KJGJGIFF_04099_hypothetical_protein		Bacteria	Enterobacteria	Edwardsiella
	user:KJGJGIFF_04100_N-acetyl-D-glucosamine_kinase		Bacteria	Enterobacteria	Edwardsiella
	user:KJGJGIFF_04101_Periplasmic_AppA_protein	K01093	Bacteria	Enterobacteria	Lonsdalea
	user:KJGJGIFF_04102_Outer_membrane_porin_F		Bacteria	Enterobacteria	Citrobacter
	user:KJGJGIFF_04103_hypothetical_protein		Bacteria	Enterobacteria	Klebsiella
	user:KJGJGIFF_04104_hypothetical_protein		Bacteria	Enterobacteria	Salmonella
	user:KJGJGIFF_04105_hypothetical_protein	K15773	Bacteria	Enterobacteria	Gibbsiella
	user:KJGJGIFF_04106_Serine/threonine-protein_kinase_toxin_HipA	K07154	Bacteria	Enterobacteria	Salmonella
	user:KJGJGIFF_04107_hypothetical_protein		Bacteria	Enterobacteria	Citrobacter
	user:KJGJGIFF_04108_hypothetical_protein		Bacteria	Enterobacteria	Salmonella
	user:KJGJGIFF_04109_hypothetical_protein	K02052	Bacteria	Enterobacteria	Edwardsiella
	user:KJGJGIFF_04110_hypothetical_protein		Bacteria	Enterobacteria	Edwardsiella
	user:KJGJGIFF_04111_Nuclease	K01173	Bacteria	Enterobacteria	Kluyvera
	user:KJGJGIFF_04112_Anaerobic_regulatory_protein	K01420	Bacteria	Enterobacteria	Jejubacter
	user:KJGJGIFF_03358_Inner_membrane_protein_YiaW		Bacteria	Enterobacteria	(no genus)
	user:KJGJGIFF_03367_Iron-sulfur_protein		Bacteria	Enterobacteria	(no genus)
	user:KJGJGIFF_03372_hypothetical_protein		Bacteria	Enterobacteria	(no genus)
	user:KJGJGIFF_03380_O-acetyltransferase_WecH		Bacteria	Enterobacteria	(no genus)
	user:KJGJGIFF_03402_hypothetical_protein		Bacteria	Enterobacteria	(no genus)
	user:KJGJGIFF_03410_hypothetical_protein		Bacteria	Enterobacteria	(no genus)
	user:KJGJGIFF_03413_Cellulose_biosynthesis_protein_BcsQ		Bacteria	Enterobacteria	(no genus)
	user:KJGJGIFF_03432_putative_protein_YjiK		Bacteria	Enterobacteria	(no genus)
	user:KJGJGIFF_03455_hypothetical_protein		Bacteria	Enterobacteria	(no genus)
	user:KJGJGIFF_03459_hypothetical_protein		Bacteria	Enterobacteria	(no genus)
	user:KJGJGIFF_03468_hypothetical_protein		Bacteria	Enterobacteria	(no genus)
	user:KJGJGIFF_03470_hypothetical_protein		Bacteria	Enterobacteria	(no genus)
	user:KJGJGIFF_03525_hypothetical_protein		Bacteria	Enterobacteria	(no genus)
	user:KJGJGIFF_04129_hypothetical_protein		Bacteria	Enterobacteria	Pseudocitrobacter
	user:KJGJGIFF_04130_Unsaturated_rhamnogalacturonyl_hydrolase_YesR	K15532	Bacteria	Enterobacteria	Pseudocitrobacter
	user:KJGJGIFF_04132_Recombination-promoting_nuclease_RpnA	K24087	Bacteria	Enterobacteria	Pseudocitrobacter
	user:KJGJGIFF_04143_5-carboxymethyl-2-hydroxymuconate_Delta-isomerase	K01826	Bacteria	Enterobacteria	Pseudocitrobacter
	user:KJGJGIFF_04146_Homoprotocatechuate_catabolism_bifunctional_isomerase/decarboxylase	K05921	Bacteria	Enterobacteria	Pseudocitrobacter
	user:KJGJGIFF_04147_HTH-type_transcriptional_regulator_FarR		Bacteria	Enterobacteria	Pseudocitrobacter
	user:KJGJGIFF_04148_hypothetical_protein		Bacteria	Enterobacteria	Pseudocitrobacter
	user:KJGJGIFF_04149_hypothetical_protein		Bacteria	Enterobacteria	Pseudocitrobacter
	user:KJGJGIFF_03595_Quorum-sensing_regulator_protein_G		Bacteria	Enterobacteria	(no genus)
	user:KJGJGIFF_03674_Ferredoxin--NADP_reductase		Bacteria	Enterobacteria	(no genus)
	user:KJGJGIFF_03676_hypothetical_protein		Bacteria	Enterobacteria	(no genus)
	user:KJGJGIFF_04157_hypothetical_protein		Bacteria	Enterobacteria	Pseudocitrobacter
	user:KJGJGIFF_03682_Inner_membrane_protein_YfeZ		Bacteria	Enterobacteria	(no genus)
	user:KJGJGIFF_04161_Transcriptional_activator_protein_BglJ	K22650	Bacteria	Enterobacteria	Pseudocitrobacter
	user:KJGJGIFF_04162_hypothetical_protein		Bacteria	Enterobacteria	Pseudocitrobacter
	user:KJGJGIFF_03692_putative_protein_YybH		Bacteria	Enterobacteria	(no genus)
	user:KJGJGIFF_04165_hypothetical_protein		Bacteria	Enterobacteria	Pseudocitrobacter
	user:KJGJGIFF_03735_Adaptive-response_sensory-kinase_SasA		Bacteria	Enterobacteria	(no genus)
	user:KJGJGIFF_03736_Protein_DipZ		Bacteria	Enterobacteria	(no genus)
	user:KJGJGIFF_04179_Putative_glycyl-radical_enzyme_activating_enzyme_YjjW		Bacteria	Enterobacteria	Pseudocitrobacter
	user:KJGJGIFF_04192_hypothetical_protein	K03406	Bacteria	Enterobacteria	Pseudocitrobacter
	user:KJGJGIFF_03739_hypothetical_protein		Bacteria	Enterobacteria	(no genus)
	user:KJGJGIFF_04201_Nickel_import_ATP-binding_protein_NikD	K15587	Bacteria	Enterobacteria	Escherichia
	user:KJGJGIFF_04202_Nickel_import_ATP-binding_protein_NikE	K10824	Bacteria	Enterobacteria	Pseudocitrobacter
	user:KJGJGIFF_03832_putative_licABCH_operon_regulator		Bacteria	Enterobacteria	(no genus)
	user:KJGJGIFF_03845_hypothetical_protein		Bacteria	Enterobacteria	(no genus)
	user:KJGJGIFF_03968_2-alkyl-3-oxoalkanoate_reductase		Bacteria	Enterobacteria	(no genus)
	user:KJGJGIFF_03976_Thymidylate_kinase		Bacteria	Enterobacteria	(no genus)
	user:KJGJGIFF_03977_hypothetical_protein		Bacteria	Enterobacteria	(no genus)
	user:KJGJGIFF_03978_Thymidylate_kinase		Bacteria	Enterobacteria	(no genus)
	user:KJGJGIFF_03998_hypothetical_protein		Bacteria	Enterobacteria	(no genus)
	user:KJGJGIFF_04010_hypothetical_protein		Bacteria	Enterobacteria	(no genus)
	user:KJGJGIFF_04037_Phage_shock_protein_G		Bacteria	Enterobacteria	(no genus)
	user:KJGJGIFF_04057_putative_lipoprotein_GfcB		Bacteria	Enterobacteria	(no genus)
	user:KJGJGIFF_04116_hypothetical_protein		Bacteria	Enterobacteria	(no genus)
	user:KJGJGIFF_04117_3'3'-cGAMP-specific_phosphodiesterase_1		Bacteria	Enterobacteria	(no genus)
	user:KJGJGIFF_04118_hypothetical_protein		Bacteria	Enterobacteria	(no genus)
	user:KJGJGIFF_04119_hypothetical_protein		Bacteria	Enterobacteria	(no genus)
	user:KJGJGIFF_04219_HTH-type_transcriptional_regulator_CynR	K11921	Bacteria	Enterobacteria	Pseudocitrobacter
	user:KJGJGIFF_04120_hypothetical_protein		Bacteria	Enterobacteria	(no genus)
	user:KJGJGIFF_04221_Cyanate_hydratase	K01725	Bacteria	Enterobacteria	Pseudocitrobacter
	user:KJGJGIFF_04222_2-nitroimidazole_transporter	K03449	Bacteria	Enterobacteria	Citrobacter
	user:KJGJGIFF_04224_hypothetical_protein	K07150	Bacteria	Enterobacteria	Pseudocitrobacter
	user:KJGJGIFF_04121_hypothetical_protein		Bacteria	Enterobacteria	(no genus)
	user:KJGJGIFF_04228_Adenine_DNA_glycosylase	K03575	Bacteria	Enterobacteria	Pseudocitrobacter
	user:KJGJGIFF_04232_Protoporphyrinogen_IX_dehydrogenase_[menaquinone]	K00230	Bacteria	Enterobacteria	Pseudocitrobacter
	user:KJGJGIFF_04238_Arylsulfate_sulfotransferase_AssT	K01023	Bacteria	Enterobacteria	Salmonella
	user:KJGJGIFF_04122_Protein_YebF		Bacteria	Enterobacteria	(no genus)
	user:KJGJGIFF_04123_HTH-type_transcriptional_regulator_NorG		Bacteria	Enterobacteria	(no genus)
	user:KJGJGIFF_04250_Transcriptional_regulator_KdgR		Bacteria	Enterobacteria	Klebsiella
	user:KJGJGIFF_04251_hypothetical_protein	K00883	Bacteria	Betaproteobacteria	Acidovorax
	user:KJGJGIFF_04252_2-dehydro-3-deoxy-6-phosphogalactonate_aldolase	K01631	Bacteria	Betaproteobacteria	Collimonas
	user:KJGJGIFF_04253_hypothetical_protein	K07795	Bacteria	Enterobacteria	Shigella
	user:KJGJGIFF_04254_hypothetical_protein	K07794	Bacteria	Enterobacteria	Shigella
	user:KJGJGIFF_04255_hypothetical_protein	K07793	Bacteria	Enterobacteria	Shigella
	user:KJGJGIFF_04124_hypothetical_protein		Bacteria	Enterobacteria	(no genus)
	user:KJGJGIFF_04258_5-methyltetrahydropteroyltriglutamate--homocysteine_methyltransferase	K00549	Bacteria	Enterobacteria	Escherichia
	user:KJGJGIFF_04260_Biotin_transporter		Bacteria	Enterobacteria	Escherichia
	user:KJGJGIFF_04264_hypothetical_protein		Bacteria	Enterobacteria	Pseudocitrobacter
	user:KJGJGIFF_04277_hypothetical_protein		Bacteria	Enterobacteria	Escherichia
	user:KJGJGIFF_04278_hypothetical_protein		Bacteria	Enterobacteria	Escherichia
	user:KJGJGIFF_04128_hypothetical_protein		Bacteria	Enterobacteria	(no genus)
	user:KJGJGIFF_04150_Transcriptional_regulatory_protein_RcsB		Bacteria	Enterobacteria	(no genus)
	user:KJGJGIFF_04284_Uroporphyrinogen-III_synthase	K01719	Bacteria	Enterobacteria	Pseudocitrobacter
	user:KJGJGIFF_04160_Putative_transcription_factor_YjjQ		Bacteria	Enterobacteria	(no genus)
	user:KJGJGIFF_04297_dTDP-fucosamine_acetyltransferase	K16704	Bacteria	Enterobacteria	Pseudocitrobacter
	user:KJGJGIFF_04304_hypothetical_protein		Bacteria	Bacteroidota	Spirosoma
	user:KJGJGIFF_04314_PEP-dependent_dihydroxyacetone_kinase,_dihydroxyacetone-binding_subunit_DhaK	K05878	Bacteria	Other Gammaproteobacteria	Zophobihabitans
	user:KJGJGIFF_04315_PEP-dependent_dihydroxyacetone_kinase,_ADP-binding_subunit_DhaL	K05879	Bacteria	Enterobacteria	Kluyvera
	user:KJGJGIFF_04166_hypothetical_protein		Bacteria	Enterobacteria	(no genus)
	user:KJGJGIFF_04317_PEP-dependent_dihydroxyacetone_kinase,_ADP-binding_subunit_DhaL	K05879	Bacteria	Enterobacteria	Kluyvera
	user:KJGJGIFF_04204_Fimbria_adhesin_protein		Bacteria	Enterobacteria	(no genus)
	user:KJGJGIFF_04206_putative_fimbrial_chaperone_YadV		Bacteria	Enterobacteria	(no genus)
	user:KJGJGIFF_04320_hypothetical_protein		Bacteria	Enterobacteria	Citrobacter
	user:KJGJGIFF_04321_PTS_system_galactitol-specific_EIIC_component	K02775	Bacteria	Enterobacteria	Hafnia
	user:KJGJGIFF_04322_PTS_system_galactitol-specific_EIIB_component	K02774	Bacteria	Other Gammaproteobacteria	Zophobihabitans
	user:KJGJGIFF_04323_Multiphosphoryl_transfer_protein_1	K02773	Bacteria	Enterobacteria	Hafnia
	user:KJGJGIFF_04209_PAP_fimbrial_minor_pilin_protein		Bacteria	Enterobacteria	(no genus)
	user:KJGJGIFF_04212_Fimbria_A_protein		Bacteria	Enterobacteria	(no genus)
	user:KJGJGIFF_04356_HTH-type_transcriptional_regulator_CatM		Bacteria	Enterobacteria	Pseudocitrobacter
	user:KJGJGIFF_04359_hypothetical_protein		Bacteria	Enterobacteria	Escherichia
	user:KJGJGIFF_04213_hypothetical_protein		Bacteria	Enterobacteria	(no genus)
	user:KJGJGIFF_04371_hypothetical_protein		Bacteria	Enterobacteria	Pseudocitrobacter
	user:KJGJGIFF_04372_hypothetical_protein		Bacteria	Enterobacteria	Escherichia
	user:KJGJGIFF_04378_Protein_YiiM		Bacteria	Enterobacteria	Pseudocitrobacter
	user:KJGJGIFF_04379_Solute-binding_protein		Bacteria	Enterobacteria	Klebsiella
	user:KJGJGIFF_04380_Sialic_acid_TRAP_transporter_small_permease_protein_SiaQ		Bacteria	Enterobacteria	Klebsiella
	user:KJGJGIFF_04381_C4-dicarboxylate_TRAP_transporter_large_permease_protein_DctM		Bacteria	Enterobacteria	Klebsiella
	user:KJGJGIFF_04391_L-rhamnose_mutarotase	K03534	Bacteria	Enterobacteria	Salmonella
	user:KJGJGIFF_04403_Carboxylesterase_NlhH		Bacteria	Enterobacteria	Pseudocitrobacter
	user:KJGJGIFF_04415_Der_GTPase-activating_protein_YihI	K09894	Bacteria	Enterobacteria	Pseudocitrobacter
	user:KJGJGIFF_04419_Protein_YdgA		Bacteria	Enterobacteria	Pseudocitrobacter
	user:KJGJGIFF_04423_Molybdenum_cofactor_guanylyltransferase	K03752	Bacteria	Enterobacteria	Pseudocitrobacter
	user:KJGJGIFF_04424_Molybdopterin-guanine_dinucleotide_biosynthesis_adapter_protein	K03753	Bacteria	Enterobacteria	Pseudocitrobacter
	user:KJGJGIFF_04429_putative_methyltransferase_YcgJ		Bacteria	Enterobacteria	Pseudocitrobacter
	user:KJGJGIFF_04442_Na(+)-translocating_NADH-quinone_reductase_subunit_A	K00346	Bacteria	Enterobacteria	Pseudocitrobacter
	user:KJGJGIFF_04214_hypothetical_protein		Bacteria	Enterobacteria	(no genus)
	user:KJGJGIFF_04215_hypothetical_protein		Bacteria	Enterobacteria	(no genus)
	user:KJGJGIFF_04459_Tyrosine_recombinase_XerC		Bacteria	Enterobacteria	Pectobacterium
	user:KJGJGIFF_04460_hypothetical_protein		Bacteria	Enterobacteria	Klebsiella
	user:KJGJGIFF_04461_hypothetical_protein		Bacteria	Enterobacteria	Citrobacter
	user:KJGJGIFF_04462_hypothetical_protein		Bacteria	Enterobacteria	Pantoea
	user:KJGJGIFF_04463_Tn3_family_transposase_ISYps3	K14060	Bacteria	Enterobacteria	Pectobacterium
	user:KJGJGIFF_04464_DNA_replication_and_repair_protein_RecF		Bacteria	Enterobacteria	Cronobacter
	user:KJGJGIFF_04465_hypothetical_protein		Bacteria	Enterobacteria	Kluyvera
	user:KJGJGIFF_04467_hypothetical_protein		Bacteria	Bacteroidota	Flavobacterium
	user:KJGJGIFF_04468_hypothetical_protein		Bacteria	Enterobacteria	Klebsiella
	user:KJGJGIFF_04469_hypothetical_protein		Bacteria	Other Gammaproteobacteria	Marinobacter
	user:KJGJGIFF_04482_hypothetical_protein		Bacteria	Enterobacteria	Pseudocitrobacter
	user:KJGJGIFF_04216_putative_cyclic_di-GMP_phosphodiesterase_PdeG		Bacteria	Enterobacteria	(no genus)
	user:KJGJGIFF_04217_hypothetical_protein		Bacteria	Enterobacteria	(no genus)
	user:KJGJGIFF_04218_hypothetical_protein		Bacteria	Enterobacteria	(no genus)
	user:KJGJGIFF_04529_hypothetical_protein		Bacteria	Enterobacteria	Pseudocitrobacter
	user:KJGJGIFF_04534_Ribosomal_RNA_small_subunit_methyltransferase_B	K03500	Bacteria	Enterobacteria	Pseudocitrobacter
	user:KJGJGIFF_04280_hypothetical_protein		Bacteria	Enterobacteria	(no genus)
	user:KJGJGIFF_04281_hypothetical_protein		Bacteria	Enterobacteria	(no genus)
	user:KJGJGIFF_04540_Threonylcarbamoyl-AMP_synthase	K07566	Bacteria	Enterobacteria	Pseudocitrobacter
	user:KJGJGIFF_04541_Shikimate_dehydrogenase_(NADP(+))	K00014	Bacteria	Enterobacteria	Pseudocitrobacter
	user:KJGJGIFF_04542_hypothetical_protein		Bacteria	Enterobacteria	Pseudocitrobacter
	user:KJGJGIFF_04495_hypothetical_protein		Bacteria	Enterobacteria	(no genus)
	user:KJGJGIFF_04544_Chemotaxis_protein_CheW	K03408	Bacteria	Enterobacteria	Enterobacter
	user:KJGJGIFF_04545_Chemotaxis_protein_CheA	K03407	Bacteria	Enterobacteria	Enterobacter
	user:KJGJGIFF_04546_Motility_protein_B	K02557	Bacteria	Enterobacteria	Enterobacter
	user:KJGJGIFF_04547_Motility_protein_A	K02556	Bacteria	Enterobacteria	Enterobacter
	user:KJGJGIFF_04548_Flagellar_transcriptional_regulator_FlhC	K02402	Bacteria	Enterobacteria	Enterobacter
	user:KJGJGIFF_04549_Flagellar_transcriptional_regulator_FlhD	K02403	Bacteria	Enterobacteria	Enterobacter
	user:KJGJGIFF_04550_RNA_polymerase_sigma_factor_FliA	K02405	Bacteria	Enterobacteria	Enterobacter
	user:KJGJGIFF_04551_Methyl-accepting_chemotaxis_protein_III	K05874	Bacteria	Enterobacteria	Enterobacter
	user:KJGJGIFF_04552_Flagellar_hook-associated_protein_3	K02397	Bacteria	Enterobacteria	Enterobacter
	user:KJGJGIFF_04553_Flagellar_hook-associated_protein_1	K02396	Bacteria	Enterobacteria	Enterobacter
	user:KJGJGIFF_04554_Peptidoglycan_hydrolase_FlgJ	K02395	Bacteria	Enterobacteria	Enterobacter
	user:KJGJGIFF_04555_Flagellar_P-ring_protein	K02394	Bacteria	Enterobacteria	Enterobacter
	user:KJGJGIFF_04556_Flagellar_L-ring_protein	K02393	Bacteria	Enterobacteria	Enterobacter
	user:KJGJGIFF_04557_Flagellar_basal-body_rod_protein_FlgG	K02392	Bacteria	Enterobacteria	Enterobacter
	user:KJGJGIFF_04558_Flagellar_basal-body_rod_protein_FlgF	K02391	Bacteria	Enterobacteria	Enterobacter
	user:KJGJGIFF_04559_Flagellar_hook_protein_FlgE	K02390	Bacteria	Enterobacteria	Enterobacter
	user:KJGJGIFF_04560_Basal-body_rod_modification_protein_FlgD	K02389	Bacteria	Enterobacteria	Enterobacter
	user:KJGJGIFF_04561_Flagellar_basal-body_rod_protein_FlgC	K02388	Bacteria	Enterobacteria	Enterobacter
	user:KJGJGIFF_04562_Flagellar_basal_body_rod_protein_FlgB	K02387	Bacteria	Enterobacteria	Enterobacter
	user:KJGJGIFF_04563_hypothetical_protein	K02386	Bacteria	Enterobacteria	Enterobacter
	user:KJGJGIFF_04564_hypothetical_protein	K02398	Bacteria	Enterobacteria	Enterobacter
	user:KJGJGIFF_04565_Flagella_synthesis_protein_FlgN	K02399	Bacteria	Enterobacteria	Enterobacter
	user:KJGJGIFF_04566_Flagellar_protein_FliT		Bacteria	Enterobacteria	Enterobacter
	user:KJGJGIFF_04567_Flagellar_secretion_chaperone_FliS	K02422	Bacteria	Enterobacteria	Enterobacter
	user:KJGJGIFF_04568_Flagellar_hook-associated_protein_2	K02407	Bacteria	Enterobacteria	Enterobacter
	user:KJGJGIFF_04572_Protein_TusB	K07237	Bacteria	Enterobacteria	Pseudocitrobacter
	user:KJGJGIFF_04573_Protein_TusC	K07236	Bacteria	Enterobacteria	Pseudocitrobacter
	user:KJGJGIFF_04543_Protein_YrdA		Bacteria	Enterobacteria	(no genus)
	user:KJGJGIFF_04595_UvrABC_system_protein_B	K01153	Bacteria	Enterobacteria	Obesumbacterium
	user:KJGJGIFF_04596_putative_type_I_restriction_enzymeP_M_protein	K03427	Bacteria	Enterobacteria	Pectobacterium
	user:KJGJGIFF_04597_hypothetical_protein	K01154	Bacteria	Enterobacteria	Morganella
	user:KJGJGIFF_04598_Endonuclease_NucS		Bacteria	Enterobacteria	Morganella
	user:KJGJGIFF_04604_Bifunctional_ligase/repressor_BirA	K03524	Bacteria	Enterobacteria	Pseudocitrobacter
	user:KJGJGIFF_04605_UDP-N-acetylenolpyruvoylglucosamine_reductase	K00075	Bacteria	Enterobacteria	Pseudocitrobacter
	user:KJGJGIFF_04606_hypothetical_protein		Bacteria	Enterobacteria	Erwinia
	user:KJGJGIFF_04607_Prophage_bactoprenol_glucosyl_transferase	K20534	Viruses	Viruses	vg
	user:KJGJGIFF_04608_hypothetical_protein		Viruses	Viruses	vg
	user:KJGJGIFF_04609_Prophage_bactoprenol_glucosyl_transferase	K20534	Viruses	Viruses	vg
	user:KJGJGIFF_04610_hypothetical_protein		Bacteria	Enterobacteria	Edwardsiella
	user:KJGJGIFF_04611_IS110_family_transposase_ISSaen1	K07486	Bacteria	Enterobacteria	Shimwellia
	user:KJGJGIFF_04613_hypothetical_protein	K02406	Bacteria	Enterobacteria	Enterobacter
	user:KJGJGIFF_04614_hypothetical_protein	K02406	Bacteria	Enterobacteria	Enterobacter
	user:KJGJGIFF_04617_IS3_family_transposase_IS1400	K07497	Bacteria	Enterobacteria	Buttiauxella
	user:KJGJGIFF_04620_hypothetical_protein	K07497	Bacteria	Enterobacteria	Obesumbacterium

## Sheet: Supplementary Table-6
Supplementary Table 6: KO annotation of the unique Cyp38S proteins not assigned to any genus
	Protein Families	Subfamilies	Predicted Proteins	KO
	Protein families: metabolism	ko01000 Enzymes (163)	KJGJGIFF_02445_3-oxoacyl-[acyl-carrier-protein]_reductase_FabG	K00059
	Protein families: metabolism	ko01000 Enzymes (163)	KJGJGIFF_00622_3-hydroxyadipyl-CoA_dehydrogenase	K00074
	Protein families: metabolism	ko01000 Enzymes (163)	KJGJGIFF_01927_4-hydroxythreonine-4-phosphate_dehydrogenase	K00097
	Protein families: metabolism	ko01000 Enzymes (163)	KJGJGIFF_02894_Anaerobic_glycerol-3-phosphate_dehydrogenase_subunit_B	K00112
	Protein families: metabolism	ko01000 Enzymes (163)	KJGJGIFF_01423_2,3-dihydro-2,3-dihydroxybenzoate_dehydrogenase	K00216
	Protein families: metabolism	ko01000 Enzymes (163)	KJGJGIFF_03679_Oxygen-dependent_coproporphyrinogen-III_oxidase	K00228
	Protein families: metabolism	ko01000 Enzymes (163)	KJGJGIFF_04338_Soluble_pyridine_nucleotide_transhydrogenase	K00322
	Protein families: metabolism	ko01000 Enzymes (163)	KJGJGIFF_04444_Na(+)-translocating_NADH-quinone_reductase_subunit_C	K00348
	Protein families: metabolism	ko01000 Enzymes (163)	KJGJGIFF_03551_Nitrite_reductase_(NADH)_small_subunit	K00363
	Protein families: metabolism	ko01000 Enzymes (163)	KJGJGIFF_00590_Protocatechuate_3,4-dioxygenase_alpha_chain	K00448
	Protein families: metabolism	ko01000 Enzymes (163)	KJGJGIFF_02347_p-cumate_2,3-dioxygenase_system,_ferredoxin--NAD(+)_reductase_component,KJGJGIFF_03601_3-phenylpropionate/cinnamic_acid_dioxygenase_ferredoxin--NAD(+)_reductase_component	K00529
	Protein families: metabolism	ko01000 Enzymes (163)	KJGJGIFF_00118_23S_rRNA_(guanine(745)-N(1))-methyltransferase	K00563
	Protein families: metabolism	ko01000 Enzymes (163)	KJGJGIFF_00051_Chemotaxis_protein_methyltransferase	K00575
	Protein families: metabolism	ko01000 Enzymes (163)	KJGJGIFF_04535_Methionyl-tRNA_formyltransferase	K00604
	Protein families: metabolism	ko01000 Enzymes (163)	KJGJGIFF_03970_Putative_pyridoxal_phosphate-dependent_acyltransferase	K00652
	Protein families: metabolism	ko01000 Enzymes (163)	KJGJGIFF_01537_Maltose_O-acetyltransferase	K00661
	Protein families: metabolism	ko01000 Enzymes (163)	KJGJGIFF_00041_Trehalose-6-phosphate_synthase	K00697
	Protein families: metabolism	ko01000 Enzymes (163)	KJGJGIFF_03125_Nicotinate-nucleotide--dimethylbenzimidazole_phosphoribosyltransferase	K00768
	Protein families: metabolism	ko01000 Enzymes (163)	KJGJGIFF_01857_Polyamine_aminopropyltransferase	K00797
	Protein families: metabolism	ko01000 Enzymes (163)	KJGJGIFF_01877_Dephospho-CoA_kinase	K00859
	Protein families: metabolism	ko01000 Enzymes (163)	KJGJGIFF_02536_Glycerate_2-kinase	K00865
	Protein families: metabolism	ko01000 Enzymes (163)	KJGJGIFF_03421_2-dehydro-3-deoxygluconokinase	K00874
	Protein families: metabolism	ko01000 Enzymes (163)	KJGJGIFF_03010_Hydroxyethylthiazole_kinase	K00878
	Protein families: metabolism	ko01000 Enzymes (163)	KJGJGIFF_02258_N-acetylmannosamine_kinase	K00885
	Protein families: metabolism	ko01000 Enzymes (163)	KJGJGIFF_04044_Diacylglycerol_kinase	K00901
	Protein families: metabolism	ko01000 Enzymes (163)	KJGJGIFF_01034_Tetraacyldisaccharide_4'-kinase	K00912
	Protein families: metabolism	ko01000 Enzymes (163)	KJGJGIFF_03307_hypothetical_protein	K00986
	Protein families: metabolism	ko01000 Enzymes (163)	KJGJGIFF_03628_3-mercaptopyruvate_sulfurtransferase	K01011
	Protein families: metabolism	ko01000 Enzymes (163)	KJGJGIFF_00402_3-oxoadipate_enol-lactonase_2	K01055
	Protein families: metabolism	ko01000 Enzymes (163)	KJGJGIFF_04257_Carboxymethylenebutenolidase	K01061
	Protein families: metabolism	ko01000 Enzymes (163)	KJGJGIFF_02958_S-formylglutathione_hydrolase_YeiG	K01070
	Protein families: metabolism	ko01000 Enzymes (163)	KJGJGIFF_00925_Glucose-1-phosphatase	K01085
	Protein families: metabolism	ko01000 Enzymes (163)	KJGJGIFF_00040_Trehalose-6-phosphate_phosphatase	K01087
	Protein families: metabolism	ko01000 Enzymes (163)	KJGJGIFF_03542_Phosphoglycolate_phosphatase	K01091
	Protein families: metabolism	ko01000 Enzymes (163)	KJGJGIFF_00694_Phosphatidylglycerophosphatase_B	K01096
	Protein families: metabolism	ko01000 Enzymes (163)	KJGJGIFF_01408_Ribonuclease_I	K01169
	Protein families: metabolism	ko01000 Enzymes (163)	KJGJGIFF_03369_Periplasmic_alpha-amylase	K01176
	Protein families: metabolism	ko01000 Enzymes (163)	KJGJGIFF_03429_hypothetical_protein	K01185
	Protein families: metabolism	ko01000 Enzymes (163)	KJGJGIFF_01158_hypothetical_protein,KJGJGIFF_01620_Maltodextrin_glucosidase	K01187
	Protein families: metabolism	ko01000 Enzymes (163)	KJGJGIFF_00159_Periplasmic_trehalase	K01194
	Protein families: metabolism	ko01000 Enzymes (163)	KJGJGIFF_01165_Aryl-phospho-beta-D-glucosidase_BglH	K01223
	Protein families: metabolism	ko01000 Enzymes (163)	KJGJGIFF_03397_DNA-3-methyladenine_glycosylase_1	K01246
	Protein families: metabolism	ko01000 Enzymes (163)	KJGJGIFF_03032_DNA-3-methyladenine_glycosylase_2	K01247
	Protein families: metabolism	ko01000 Enzymes (163)	KJGJGIFF_00524_Dipeptidyl_carboxypeptidase	K01284
	Protein families: metabolism	ko01000 Enzymes (163)	KJGJGIFF_00154_Murein_tetrapeptide_carboxypeptidase	K01297
	Protein families: metabolism	ko01000 Enzymes (163)	KJGJGIFF_00558_Thermostable_carboxypeptidase_1	K01299
	Protein families: metabolism	ko01000 Enzymes (163)	KJGJGIFF_01327_Pyrrolidone-carboxylate_peptidase	K01304
	Protein families: metabolism	ko01000 Enzymes (163)	KJGJGIFF_03750_Putative_amidase_AmiD	K01426
	Protein families: metabolism	ko01000 Enzymes (163)	KJGJGIFF_00160_Allophanate_hydrolase	K01457
	Protein families: metabolism	ko01000 Enzymes (163)	KJGJGIFF_00740_N-succinylarginine_dihydrolase	K01484
	Protein families: metabolism	ko01000 Enzymes (163)	KJGJGIFF_04225_Constitutive_ornithine_decarboxylase	K01581
	Protein families: metabolism	ko01000 Enzymes (163)	KJGJGIFF_00403_hypothetical_protein	K01607
	Protein families: metabolism	ko01000 Enzymes (163)	KJGJGIFF_01335_Deoxyribodipyrimidine_photo-lyase	K01669
	Protein families: metabolism	ko01000 Enzymes (163)	KJGJGIFF_04220_Carbonic_anhydrase_1	K01673
	Protein families: metabolism	ko01000 Enzymes (163)	KJGJGIFF_00175_2-methylcitrate_dehydratase	K01720
	Protein families: metabolism	ko01000 Enzymes (163)	KJGJGIFF_00152_Alanine_racemase,_catabolic	K01775
	Protein families: metabolism	ko01000 Enzymes (163)	KJGJGIFF_02794_Fatty_acid_oxidation_complex_subunit_alpha	K01782
	Protein families: metabolism	ko01000 Enzymes (163)	KJGJGIFF_01286_Aldose_1-epimerase	K01785
	Protein families: metabolism	ko01000 Enzymes (163)	KJGJGIFF_00378_Mannose-6-phosphate_isomerase	K01809
	Protein families: metabolism	ko01000 Enzymes (163)	KJGJGIFF_00422_Tautomerase_PptA	K01821
	Protein families: metabolism	ko01000 Enzymes (163)	KJGJGIFF_00359_Tyrosine--tRNA_ligase	K01866
	Protein families: metabolism	ko01000 Enzymes (163)	KJGJGIFF_00176_Acetyl-coenzyme_A_synthetase	K01908
	Protein families: metabolism	ko01000 Enzymes (163)	KJGJGIFF_04496_Phosphoribosylamine--glycine_ligase	K01945
	Protein families: metabolism	ko01000 Enzymes (163)	KJGJGIFF_03302_DNA_ligase_B	K01972
	Protein families: metabolism	ko01000 Enzymes (163)	KJGJGIFF_01824_RNA_2',3'-cyclic_phosphodiesterase	K01975
	Protein families: metabolism	ko01000 Enzymes (163)	KJGJGIFF_01276_Vitamin_B12_import_ATP-binding_protein_BtuD	K02017
	Protein families: metabolism	ko01000 Enzymes (163)	KJGJGIFF_01913_Thiamine_import_ATP-binding_protein_ThiQ	K02062
	Protein families: metabolism	ko01000 Enzymes (163)	KJGJGIFF_01267_Malonyl-[acyl-carrier_protein]_O-methyltransferase	K02169
	Protein families: metabolism	ko01000 Enzymes (163)	KJGJGIFF_00973_Cytochrome_c_biogenesis_ATP-binding_export_protein_CcmA	K02193
	Protein families: metabolism	ko01000 Enzymes (163)	KJGJGIFF_01386_Adenosylcobalamin/alpha-ribazole_phosphatase	K02226
	Protein families: metabolism	ko01000 Enzymes (163)	KJGJGIFF_03123_Bifunctional_adenosylcobalamin_biosynthesis_protein_CobU	K02231
	Protein families: metabolism	ko01000 Enzymes (163)	KJGJGIFF_03122_Cobyric_acid_synthase	K02232
	Protein families: metabolism	ko01000 Enzymes (163)	KJGJGIFF_03124_Adenosylcobinamide-GDP_ribazoletransferase	K02233
	Protein families: metabolism	ko01000 Enzymes (163)	KJGJGIFF_02550_Siroheme_synthase	K02302
	Protein families: metabolism	ko01000 Enzymes (163)	KJGJGIFF_00831_DNA_polymerase_III_subunit_delta'	K02341
	Protein families: metabolism	ko01000 Enzymes (163)	KJGJGIFF_01426_Isochorismate_synthase_EntC	K02361
	Protein families: metabolism	ko01000 Enzymes (163)	KJGJGIFF_01438_Enterobactin_synthase_component_D	K02362
	Protein families: metabolism	ko01000 Enzymes (163)	KJGJGIFF_00192_Release_factor_glutamine_methyltransferase	K02493
	Protein families: metabolism	ko01000 Enzymes (163)	KJGJGIFF_04501_Type_4_prepilin-like_proteins_leader_peptide-processing_enzyme	K02506
	Protein families: metabolism	ko01000 Enzymes (163)	KJGJGIFF_04369_1,4-dihydroxy-2-naphthoate_octaprenyltransferase	K02548
	Protein families: metabolism	ko01000 Enzymes (163)	KJGJGIFF_02880_Isochorismate_synthase_MenF	K02552
	Protein families: metabolism	ko01000 Enzymes (163)	KJGJGIFF_00834_Aminodeoxychorismate_lyase	K02619
	Protein families: metabolism	ko01000 Enzymes (163)	KJGJGIFF_03326_Lipopolysaccharide_heptosyltransferase_1	K02841
	Protein families: metabolism	ko01000 Enzymes (163)	KJGJGIFF_03325_hypothetical_protein	K02847
	Protein families: metabolism	ko01000 Enzymes (163)	KJGJGIFF_03319_Lipopolysaccharide_core_heptose(I)_kinase_RfaP	K02848
	Protein families: metabolism	ko01000 Enzymes (163)	KJGJGIFF_04319_5-(methylthio)ribulose-1-phosphate_aldolase	K03077
	Protein families: metabolism	ko01000 Enzymes (163)	KJGJGIFF_01370_3-demethoxyubiquinol_3-hydroxylase	K03184
	Protein families: metabolism	ko01000 Enzymes (163)	KJGJGIFF_02538_23S_rRNA_(uracil(1939)-C(5))-methyltransferase_RlmD	K03215
	Protein families: metabolism	ko01000 Enzymes (163)	KJGJGIFF_03320_hypothetical_protein	K03278
	Protein families: metabolism	ko01000 Enzymes (163)	KJGJGIFF_03760_Catechol_1,2-dioxygenase	K03381
	Protein families: metabolism	ko01000 Enzymes (163)	KJGJGIFF_00047_Chemotaxis_protein_CheA	K03407
	Protein families: metabolism	ko01000 Enzymes (163)	KJGJGIFF_00728_Chitooligosaccharide_deacetylase_ChbG	K03478
	Protein families: metabolism	ko01000 Enzymes (163)	KJGJGIFF_01880_8-oxo-dGTP_diphosphatase	K03574
	Protein families: metabolism	ko01000 Enzymes (163)	KJGJGIFF_02508_RecBCD_enzyme_subunit_RecD	K03581
	Protein families: metabolism	ko01000 Enzymes (163)	KJGJGIFF_01255_Molybdopterin_synthase_catalytic_subunit,KJGJGIFF_04122_Protein_YebF	K03635
	Protein families: metabolism	ko01000 Enzymes (163)	KJGJGIFF_01391_Endolytic_peptidoglycan_transglycosylase_RlpA	K03642
	Protein families: metabolism	ko01000 Enzymes (163)	KJGJGIFF_02090_G/U_mismatch-specific_DNA_glycosylase	K03649
	Protein families: metabolism	ko01000 Enzymes (163)	KJGJGIFF_03144_FAD:protein_FMN_transferase	K03734
	Protein families: metabolism	ko01000 Enzymes (163)	KJGJGIFF_01261_Phosphoethanolamine_transferase_EptA	K03760
	Protein families: metabolism	ko01000 Enzymes (163)	KJGJGIFF_01871_1,6-anhydro-N-acetylmuramyl-L-alanine_amidase_AmpD	K03806
	Protein families: metabolism	ko01000 Enzymes (163)	KJGJGIFF_02243_Biosynthetic_peptidoglycan_transglycosylase	K03814
	Protein families: metabolism	ko01000 Enzymes (163)	KJGJGIFF_00449_Peroxiredoxin_OsmC	K04063
	Protein families: metabolism	ko01000 Enzymes (163)	KJGJGIFF_02573_Benzylsuccinate_synthase_activating_enzyme	K04069
	Protein families: metabolism	ko01000 Enzymes (163)	KJGJGIFF_01780_tRNA(Ile)-lysidine_synthase	K04075
	Protein families: metabolism	ko01000 Enzymes (163)	KJGJGIFF_00616_Pyridoxine_4-dehydrogenase	K05275
	Protein families: metabolism	ko01000 Enzymes (163)	KJGJGIFF_03630_Penicillin-binding_protein_1C	K05367
	Protein families: metabolism	ko01000 Enzymes (163)	KJGJGIFF_03995_Ribose_1,5-bisphosphate_phosphokinase_PhnN	K05774
	Protein families: metabolism	ko01000 Enzymes (163)	KJGJGIFF_00960_PEP-dependent_dihydroxyacetone_kinase,_dihydroxyacetone-binding_subunit_DhaK,KJGJGIFF_04318_PEP-dependent_dihydroxyacetone_kinase,_dihydroxyacetone-binding_subunit_DhaK	K05878
	Protein families: metabolism	ko01000 Enzymes (163)	KJGJGIFF_00961_PEP-dependent_dihydroxyacetone_kinase,_ADP-binding_subunit_DhaL	K05879
	Protein families: metabolism	ko01000 Enzymes (163)	KJGJGIFF_00962_PEP-dependent_dihydroxyacetone_kinase,_phosphoryl_donor_subunit_DhaM	K05881
	Protein families: metabolism	ko01000 Enzymes (163)	KJGJGIFF_01440_Putative_glutamate--cysteine_ligase_2	K06048
	Protein families: metabolism	ko01000 Enzymes (163)	KJGJGIFF_00257_Vitamin_B12_import_ATP-binding_protein_BtuD	K06074
	Protein families: metabolism	ko01000 Enzymes (163)	KJGJGIFF_03988_Alpha-D-ribose_1-methylphosphonate_5-triphosphate_synthase_subunit_PhnG	K06166
	Protein families: metabolism	ko01000 Enzymes (163)	KJGJGIFF_00741_N-succinylglutamate_5-semialdehyde_dehydrogenase	K06447
	Protein families: metabolism	ko01000 Enzymes (163)	KJGJGIFF_02527_NADPH-dependent_7-cyano-7-deazaguanine_reductase	K06879
	Protein families: metabolism	ko01000 Enzymes (163)	KJGJGIFF_01496_tRNA_2-selenouridine_synthase	K06917
	Protein families: metabolism	ko01000 Enzymes (163)	KJGJGIFF_01228_Ribosomal_RNA_large_subunit_methyltransferase_F	K06970
	Protein families: metabolism	ko01000 Enzymes (163)	KJGJGIFF_03157_Mannosyl-3-phosphoglycerate_phosphatase	K07026
	Protein families: metabolism	ko01000 Enzymes (163)	KJGJGIFF_01330_5-oxoprolinase_subunit_A	K07160
	Protein families: metabolism	ko01000 Enzymes (163)	KJGJGIFF_01436_Enterochelin_esterase	K07214
	Protein families: metabolism	ko01000 Enzymes (163)	KJGJGIFF_03745_Undecaprenyl_phosphate-alpha-4-amino-4-deoxy-L-arabinose_arabinosyl_transferase	K07264
	Protein families: metabolism	ko01000 Enzymes (163)	KJGJGIFF_00543_Putative_dimethyl_sulfoxide_reductase_chain_YnfE	K07309
	Protein families: metabolism	ko01000 Enzymes (163)	KJGJGIFF_03833_6-phosphogluconolactonase	K07404
	Protein families: metabolism	ko01000 Enzymes (163)	KJGJGIFF_02845_Dihydroneopterin_triphosphate_2'-epimerase	K07589
	Protein families: metabolism	ko01000 Enzymes (163)	KJGJGIFF_02015_Sensor_protein_CreC	K07641
	Protein families: metabolism	ko01000 Enzymes (163)	KJGJGIFF_02054_Sensor_protein_QseC	K07645
	Protein families: metabolism	ko01000 Enzymes (163)	KJGJGIFF_01968_Sensor_histidine_kinase_CitA	K07700
	Protein families: metabolism	ko01000 Enzymes (163)	KJGJGIFF_03146_Sensor_histidine_kinase_DcuS	K07701
	Protein families: metabolism	ko01000 Enzymes (163)	KJGJGIFF_01154_Sugar_phosphatase_YbiV	K07757
	Protein families: metabolism	ko01000 Enzymes (163)	KJGJGIFF_00767_Nicotinamidase	K08281
	Protein families: metabolism	ko01000 Enzymes (163)	KJGJGIFF_00088_Formate-dependent_phosphoribosylglycinamide_formyltransferase	K08289
	Protein families: metabolism	ko01000 Enzymes (163)	KJGJGIFF_00537_D-galactonate_dehydratase_family_member_RspA	K08323
	Protein families: metabolism	ko01000 Enzymes (163)	KJGJGIFF_00260_Protein_adenylyltransferase_SelO	K08997
	Protein families: metabolism	ko01000 Enzymes (163)	KJGJGIFF_02388_hypothetical_protein	K09900
	Protein families: metabolism	ko01000 Enzymes (163)	KJGJGIFF_03743_Bifunctional_polymyxin_resistance_protein_ArnA	K10011
	Protein families: metabolism	ko01000 Enzymes (163)	KJGJGIFF_02907_Bifunctional_transcriptional_activator/DNA_repair_enzyme_Ada	K10778
	Protein families: metabolism	ko01000 Enzymes (163)	KJGJGIFF_03248_PTS_system_N-acetylmuramic_acid-specific_EIIBC_component	K11192
	Protein families: metabolism	ko01000 Enzymes (163)	KJGJGIFF_01398_Deaminated_glutathione_amidase	K11206
	Protein families: metabolism	ko01000 Enzymes (163)	KJGJGIFF_04294_TDP-N-acetylfucosamine:lipid_II_N-acetylfucosaminyltransferase	K12582
	Protein families: metabolism	ko01000 Enzymes (163)	KJGJGIFF_00899_Glyoxylate/hydroxypyruvate_reductase_A	K12972
	Protein families: metabolism	ko01000 Enzymes (163)	KJGJGIFF_00799_Diguanylate_cyclase_DgcP	K13069
	Protein families: metabolism	ko01000 Enzymes (163)	KJGJGIFF_04151_Delta(1)-pyrroline-2-carboxylate/Delta(1)-piperideine-2-carboxylate_reductase	K13609
	Protein families: metabolism	ko01000 Enzymes (163)	KJGJGIFF_04585_Phosphoribosyl-dephospho-CoA_transferase	K13934
	Protein families: metabolism	ko01000 Enzymes (163)	KJGJGIFF_00489_putative_formaldehyde_dehydrogenase_AdhA	K13979
	Protein families: metabolism	ko01000 Enzymes (163)	KJGJGIFF_01418_Methionine_aminotransferase	K14287
	Protein families: metabolism	ko01000 Enzymes (163)	KJGJGIFF_01855_Blue_copper_oxidase_CueO	K14588
	Protein families: metabolism	ko01000 Enzymes (163)	KJGJGIFF_03572_tRNA1(Val)_(adenine(37)-N6)-methyltransferase	K15460
	Protein families: metabolism	ko01000 Enzymes (163)	KJGJGIFF_00926_Aliphatic_sulfonates_import_ATP-binding_protein_SsuB	K15555
	Protein families: metabolism	ko01000 Enzymes (163)	KJGJGIFF_00245_ATP-dependent_6-phosphofructokinase_isozyme_2	K16370
	Protein families: metabolism	ko01000 Enzymes (163)	KJGJGIFF_02968_NAD-dependent_dihydropyrimidine_dehydrogenase_subunit_PreT	K17722
	Protein families: metabolism	ko01000 Enzymes (163)	KJGJGIFF_02080_Inorganic_triphosphatase	K18446
	Protein families: metabolism	ko01000 Enzymes (163)	KJGJGIFF_03592_Membrane-bound_lytic_murein_transglycosylase_F	K18691
	Protein families: metabolism	ko01000 Enzymes (163)	KJGJGIFF_01658_50S_ribosomal_protein_L16_3-hydroxylase	K18850
	Protein families: metabolism	ko01000 Enzymes (163)	KJGJGIFF_00666_L-Ala-D/L-Glu_epimerase	K19802
	Protein families: metabolism	ko01000 Enzymes (163)	KJGJGIFF_01120_5-amino-6-(5-phospho-D-ribitylamino)uracil_phosphatase_YbjI	K20861
	Protein families: metabolism	ko01000 Enzymes (163)	KJGJGIFF_01670_Cyclic_di-GMP_phosphodiesterase_PdeH,KJGJGIFF_03422_Cyclic_di-GMP_phosphodiesterase_PdeH	K21086
	Protein families: metabolism	ko01000 Enzymes (163)	KJGJGIFF_00450_Alkylsulfatase	K22303
	Protein families: metabolism	ko01000 Enzymes (163)	KJGJGIFF_01331_5-oxoprolinase_subunit_C	K23124
	Protein families: metabolism	ko01000 Enzymes (163)	KJGJGIFF_01431_Ferric_enterobactin_transport_ATP-binding_protein_FepC	K23188
	Protein families: metabolism	ko01000 Enzymes (163)	KJGJGIFF_03925_Bifunctional_NAD(P)H-hydrate_repair_enzyme_Nnr	K23997
	Protein families: metabolism	ko01000 Enzymes (163)	KJGJGIFF_01474_Putative_alkyl/aryl-sulfatase_YjcS,KJGJGIFF_03999_Putative_alkyl/aryl-sulfatase_YjcS	K25227
	Protein families: metabolism	ko01000 Enzymes (163)	KJGJGIFF_00813_putative_cyclic_di-GMP_phosphodiesterase_PdeG,KJGJGIFF_01543_putative_cyclic_di-GMP_phosphodiesterase_PdeB,KJGJGIFF_02931_putative_cyclic_di-GMP_phosphodiesterase_PdeN,KJGJGIFF_03694_putative_cyclic_di-GMP_phosphodiesterase_PdeG	K26148
	Protein families: metabolism	ko01000 Enzymes (163)	KJGJGIFF_02475_hypothetical_protein	K26933
	Protein families: metabolism	ko01001 Protein kinases (5)	KJGJGIFF_00047_Chemotaxis_protein_CheA	K03407
	Protein families: metabolism	ko01001 Protein kinases (5)	KJGJGIFF_02015_Sensor_protein_CreC	K07641
	Protein families: metabolism	ko01001 Protein kinases (5)	KJGJGIFF_02054_Sensor_protein_QseC	K07645
	Protein families: metabolism	ko01001 Protein kinases (5)	KJGJGIFF_01968_Sensor_histidine_kinase_CitA	K07700
	Protein families: metabolism	ko01001 Protein kinases (5)	KJGJGIFF_03146_Sensor_histidine_kinase_DcuS	K07701
	Protein families: metabolism	ko01002 Peptidases and inhibitors (7)	KJGJGIFF_00524_Dipeptidyl_carboxypeptidase	K01284
	Protein families: metabolism	ko01002 Peptidases and inhibitors (7)	KJGJGIFF_00154_Murein_tetrapeptide_carboxypeptidase	K01297
	Protein families: metabolism	ko01002 Peptidases and inhibitors (7)	KJGJGIFF_00558_Thermostable_carboxypeptidase_1	K01299
	Protein families: metabolism	ko01002 Peptidases and inhibitors (7)	KJGJGIFF_01327_Pyrrolidone-carboxylate_peptidase	K01304
	Protein families: metabolism	ko01002 Peptidases and inhibitors (7)	KJGJGIFF_04501_Type_4_prepilin-like_proteins_leader_peptide-processing_enzyme	K02506
	Protein families: metabolism	ko01002 Peptidases and inhibitors (7)	KJGJGIFF_00765_Protease_4	K04773
	Protein families: metabolism	ko01002 Peptidases and inhibitors (7)	KJGJGIFF_00702_putative_protease_SohB	K04774
	Protein families: metabolism	ko01003 Glycosyltransferases (5)	KJGJGIFF_00041_Trehalose-6-phosphate_synthase	K00697
	Protein families: metabolism	ko01003 Glycosyltransferases (5)	KJGJGIFF_02243_Biosynthetic_peptidoglycan_transglycosylase	K03814
	Protein families: metabolism	ko01003 Glycosyltransferases (5)	KJGJGIFF_03630_Penicillin-binding_protein_1C	K05367
	Protein families: metabolism	ko01003 Glycosyltransferases (5)	KJGJGIFF_04294_TDP-N-acetylfucosamine:lipid_II_N-acetylfucosaminyltransferase	K12582
	Protein families: metabolism	ko01003 Glycosyltransferases (5)	KJGJGIFF_03047_putative_glycosyltransferase	K13683
	Protein families: metabolism	ko01005 Lipopolysaccharide biosynthesis proteins (12)	KJGJGIFF_01034_Tetraacyldisaccharide_4'-kinase	K00912
	Protein families: metabolism	ko01005 Lipopolysaccharide biosynthesis proteins (12)	KJGJGIFF_01433_Lipopolysaccharide_1,6-galactosyltransferase	K02840
	Protein families: metabolism	ko01005 Lipopolysaccharide biosynthesis proteins (12)	KJGJGIFF_03326_Lipopolysaccharide_heptosyltransferase_1	K02841
	Protein families: metabolism	ko01005 Lipopolysaccharide biosynthesis proteins (12)	KJGJGIFF_03325_hypothetical_protein	K02847
	Protein families: metabolism	ko01005 Lipopolysaccharide biosynthesis proteins (12)	KJGJGIFF_03319_Lipopolysaccharide_core_heptose(I)_kinase_RfaP	K02848
	Protein families: metabolism	ko01005 Lipopolysaccharide biosynthesis proteins (12)	KJGJGIFF_03322_Lipopolysaccharide_core_heptose(II)_kinase_RfaY	K02850
	Protein families: metabolism	ko01005 Lipopolysaccharide biosynthesis proteins (12)	KJGJGIFF_03321_hypothetical_protein	K03276
	Protein families: metabolism	ko01005 Lipopolysaccharide biosynthesis proteins (12)	KJGJGIFF_03320_hypothetical_protein	K03278
	Protein families: metabolism	ko01005 Lipopolysaccharide biosynthesis proteins (12)	KJGJGIFF_01261_Phosphoethanolamine_transferase_EptA	K03760
	Protein families: metabolism	ko01005 Lipopolysaccharide biosynthesis proteins (12)	KJGJGIFF_03745_Undecaprenyl_phosphate-alpha-4-amino-4-deoxy-L-arabinose_arabinosyl_transferase	K07264
	Protein families: metabolism	ko01005 Lipopolysaccharide biosynthesis proteins (12)	KJGJGIFF_03323_hypothetical_protein	K12981
	Protein families: metabolism	ko01005 Lipopolysaccharide biosynthesis proteins (12)	KJGJGIFF_03331_Undecaprenyl-phosphate_4-deoxy-4-formamido-L-arabinose_transferase	K19354
	Protein families: metabolism	ko01011 Peptidoglycan biosynthesis and degradation proteins (7)	KJGJGIFF_00154_Murein_tetrapeptide_carboxypeptidase	K01297
	Protein families: metabolism	ko01011 Peptidoglycan biosynthesis and degradation proteins (7)	KJGJGIFF_00152_Alanine_racemase,_catabolic	K01775
	Protein families: metabolism	ko01011 Peptidoglycan biosynthesis and degradation proteins (7)	KJGJGIFF_01391_Endolytic_peptidoglycan_transglycosylase_RlpA	K03642
	Protein families: metabolism	ko01011 Peptidoglycan biosynthesis and degradation proteins (7)	KJGJGIFF_01871_1,6-anhydro-N-acetylmuramyl-L-alanine_amidase_AmpD	K03806
	Protein families: metabolism	ko01011 Peptidoglycan biosynthesis and degradation proteins (7)	KJGJGIFF_02243_Biosynthetic_peptidoglycan_transglycosylase	K03814
	Protein families: metabolism	ko01011 Peptidoglycan biosynthesis and degradation proteins (7)	KJGJGIFF_03630_Penicillin-binding_protein_1C	K05367
	Protein families: metabolism	ko01011 Peptidoglycan biosynthesis and degradation proteins (7)	KJGJGIFF_03592_Membrane-bound_lytic_murein_transglycosylase_F	K18691
	Protein families: metabolism	ko01004 Lipid biosynthesis proteins (3)	KJGJGIFF_02445_3-oxoacyl-[acyl-carrier-protein]_reductase_FabG	K00059
	Protein families: metabolism	ko01004 Lipid biosynthesis proteins (3)	KJGJGIFF_03967_4-hydroxyphenylalkanoate_adenylyltransferase	K00666
	Protein families: metabolism	ko01004 Lipid biosynthesis proteins (3)	KJGJGIFF_00176_Acetyl-coenzyme_A_synthetase	K01908
	Protein families: metabolism	ko01008 Polyketide biosynthesis proteins (1)	KJGJGIFF_01438_Enterobactin_synthase_component_D	K02362
	Protein families: metabolism	ko01006 Prenyltransferases (1)	KJGJGIFF_04369_1,4-dihydroxy-2-naphthoate_octaprenyltransferase	K02548
	Protein families: metabolism	ko01007 Amino acid related enzymes (4)	KJGJGIFF_03970_Putative_pyridoxal_phosphate-dependent_acyltransferase	K00652
	Protein families: metabolism	ko01007 Amino acid related enzymes (4)	KJGJGIFF_00359_Tyrosine--tRNA_ligase	K01866
	Protein families: metabolism	ko01007 Amino acid related enzymes (4)	KJGJGIFF_01827_Glutamyl-Q_tRNA(Asp)_synthetase	K01894
	Protein families: metabolism	ko01007 Amino acid related enzymes (4)	KJGJGIFF_01418_Methionine_aminotransferase	K14287
	Protein families: genetic information processing	ko03000 Transcription factors (17)	KJGJGIFF_01539_HTH-type_transcriptional_regulatory_protein_GabR	K00375
	Protein families: genetic information processing	ko03000 Transcription factors (17)	KJGJGIFF_00668_Transcriptional_regulatory_protein_TyrR	K03721
	Protein families: genetic information processing	ko03000 Transcription factors (17)	KJGJGIFF_00675_Psp_operon_transcriptional_activator	K03974
	Protein families: genetic information processing	ko03000 Transcription factors (17)	KJGJGIFF_03606_Hca_operon_transcriptional_activator_HcaR	K05817
	Protein families: genetic information processing	ko03000 Transcription factors (17)	KJGJGIFF_00579_HTH-type_transcriptional_activator_RhaS	K07506
	Protein families: genetic information processing	ko03000 Transcription factors (17)	KJGJGIFF_01946_hypothetical_protein	K08277
	Protein families: genetic information processing	ko03000 Transcription factors (17)	KJGJGIFF_00913_HTH-type_transcriptional_regulator_RutR	K09017
	Protein families: genetic information processing	ko03000 Transcription factors (17)	KJGJGIFF_02907_Bifunctional_transcriptional_activator/DNA_repair_enzyme_Ada	K10778
	Protein families: genetic information processing	ko03000 Transcription factors (17)	KJGJGIFF_01910_HTH-type_transcriptional_regulator_SgrR	K11925
	Protein families: genetic information processing	ko03000 Transcription factors (17)	KJGJGIFF_04454_Sigma_factor-binding_protein_Crl	K11926
	Protein families: genetic information processing	ko03000 Transcription factors (17)	KJGJGIFF_00522_HTH-type_transcriptional_regulator_CdhR	K13633
	Protein families: genetic information processing	ko03000 Transcription factors (17)	KJGJGIFF_00415_HTH-type_transcriptional_regulator_McbR	K13654
	Protein families: genetic information processing	ko03000 Transcription factors (17)	KJGJGIFF_02309_HTH-type_transcriptional_regulator_AcrR	K18140
	Protein families: genetic information processing	ko03000 Transcription factors (17)	KJGJGIFF_02916_HTH-type_transcriptional_activator_RhaR	K18954
	Protein families: genetic information processing	ko03000 Transcription factors (17)	KJGJGIFF_00460_HTH-type_transcriptional_repressor_BluR	K21972
	Protein families: genetic information processing	ko03000 Transcription factors (17)	KJGJGIFF_00577_HTH-type_transcriptional_regulator_SutR	K23779
	Protein families: genetic information processing	ko03000 Transcription factors (17)	KJGJGIFF_00793_HTH-type_transcriptional_regulator_NimR	K25495
	Protein families: genetic information processing	ko03021 Transcription machinery (1)	KJGJGIFF_01779_Protein_rof	K19000
	Protein families: genetic information processing	ko03009 Ribosome biogenesis (4)	KJGJGIFF_00118_23S_rRNA_(guanine(745)-N(1))-methyltransferase	K00563
	Protein families: genetic information processing	ko03009 Ribosome biogenesis (4)	KJGJGIFF_02538_23S_rRNA_(uracil(1939)-C(5))-methyltransferase_RlmD	K03215
	Protein families: genetic information processing	ko03009 Ribosome biogenesis (4)	KJGJGIFF_01228_Ribosomal_RNA_large_subunit_methyltransferase_F	K06970
	Protein families: genetic information processing	ko03009 Ribosome biogenesis (4)	KJGJGIFF_01658_50S_ribosomal_protein_L16_3-hydroxylase	K18850
	Protein families: genetic information processing	ko03016 Transfer RNA biogenesis (9)	KJGJGIFF_01408_Ribonuclease_I	K01169
	Protein families: genetic information processing	ko03016 Transfer RNA biogenesis (9)	KJGJGIFF_00359_Tyrosine--tRNA_ligase	K01866
	Protein families: genetic information processing	ko03016 Transfer RNA biogenesis (9)	KJGJGIFF_01827_Glutamyl-Q_tRNA(Asp)_synthetase	K01894
	Protein families: genetic information processing	ko03016 Transfer RNA biogenesis (9)	KJGJGIFF_01824_RNA_2',3'-cyclic_phosphodiesterase	K01975
	Protein families: genetic information processing	ko03016 Transfer RNA biogenesis (9)	KJGJGIFF_01780_tRNA(Ile)-lysidine_synthase	K04075
	Protein families: genetic information processing	ko03016 Transfer RNA biogenesis (9)	KJGJGIFF_02527_NADPH-dependent_7-cyano-7-deazaguanine_reductase	K06879
	Protein families: genetic information processing	ko03016 Transfer RNA biogenesis (9)	KJGJGIFF_01496_tRNA_2-selenouridine_synthase	K06917
	Protein families: genetic information processing	ko03016 Transfer RNA biogenesis (9)	KJGJGIFF_00132_tRNA_threonylcarbamoyladenosine_biosynthesis_protein_TsaB	K14742
	Protein families: genetic information processing	ko03016 Transfer RNA biogenesis (9)	KJGJGIFF_03572_tRNA1(Val)_(adenine(37)-N6)-methyltransferase	K15460
	Protein families: genetic information processing	ko03012 Translation factors (1)	KJGJGIFF_00192_Release_factor_glutamine_methyltransferase	K02493
	Protein families: genetic information processing	ko03110 Chaperones and folding catalysts (1)	KJGJGIFF_00548_Tat_proofreading_chaperone_DmsD	K23349
	Protein families: genetic information processing	ko03032 DNA replication proteins (2)	KJGJGIFF_03302_DNA_ligase_B	K01972
	Protein families: genetic information processing	ko03032 DNA replication proteins (2)	KJGJGIFF_00831_DNA_polymerase_III_subunit_delta'	K02341
	Protein families: genetic information processing	ko03036 Chromosome and associated proteins (1)	KJGJGIFF_02644_hypothetical_protein	K11685
	Protein families: genetic information processing	ko03400 DNA repair and recombination proteins (11)	KJGJGIFF_03397_DNA-3-methyladenine_glycosylase_1	K01246
	Protein families: genetic information processing	ko03400 DNA repair and recombination proteins (11)	KJGJGIFF_03032_DNA-3-methyladenine_glycosylase_2	K01247
	Protein families: genetic information processing	ko03400 DNA repair and recombination proteins (11)	KJGJGIFF_01335_Deoxyribodipyrimidine_photo-lyase	K01669
	Protein families: genetic information processing	ko03400 DNA repair and recombination proteins (11)	KJGJGIFF_03302_DNA_ligase_B	K01972
	Protein families: genetic information processing	ko03400 DNA repair and recombination proteins (11)	KJGJGIFF_04156_Primosomal_protein_1	K02317
	Protein families: genetic information processing	ko03400 DNA repair and recombination proteins (11)	KJGJGIFF_00831_DNA_polymerase_III_subunit_delta'	K02341
	Protein families: genetic information processing	ko03400 DNA repair and recombination proteins (11)	KJGJGIFF_01880_8-oxo-dGTP_diphosphatase	K03574
	Protein families: genetic information processing	ko03400 DNA repair and recombination proteins (11)	KJGJGIFF_02508_RecBCD_enzyme_subunit_RecD	K03581
	Protein families: genetic information processing	ko03400 DNA repair and recombination proteins (11)	KJGJGIFF_02090_G/U_mismatch-specific_DNA_glycosylase	K03649
	Protein families: genetic information processing	ko03400 DNA repair and recombination proteins (11)	KJGJGIFF_00454_Excinuclease_cho	K05984
	Protein families: genetic information processing	ko03400 DNA repair and recombination proteins (11)	KJGJGIFF_02907_Bifunctional_transcriptional_activator/DNA_repair_enzyme_Ada	K10778
	Protein families: genetic information processing	ko03029 Mitochondrial biogenesis (1)	KJGJGIFF_00359_Tyrosine--tRNA_ligase	K01866
	Protein families: signaling and cellular processes	ko02000 Transporters (61)	KJGJGIFF_00299_putative_ABC_transporter_ATP-binding_protein,KJGJGIFF_00322_putative_siderophore_transport_system_ATP-binding_protein_YusV	K02013
	Protein families: signaling and cellular processes	ko02000 Transporters (61)	KJGJGIFF_00300_putative_ABC_transporter_permease_protein,KJGJGIFF_00323_putative_siderophore_transport_system_permease_protein_YfiZ,KJGJGIFF_00324_Iron-uptake_system_permease_protein_FeuC	K02015
	Protein families: signaling and cellular processes	ko02000 Transporters (61)	KJGJGIFF_00301_putative_protein,KJGJGIFF_00325_hypothetical_protein,KJGJGIFF_01289_hypothetical_protein	K02016
	Protein families: signaling and cellular processes	ko02000 Transporters (61)	KJGJGIFF_01276_Vitamin_B12_import_ATP-binding_protein_BtuD	K02017
	Protein families: signaling and cellular processes	ko02000 Transporters (61)	KJGJGIFF_01278_Molybdate-binding_protein_ModA	K02020
	Protein families: signaling and cellular processes	ko02000 Transporters (61)	KJGJGIFF_01463_Bicarbonate_transport_ATP-binding_protein_CmpD	K02049
	Protein families: signaling and cellular processes	ko02000 Transporters (61)	KJGJGIFF_01913_Thiamine_import_ATP-binding_protein_ThiQ	K02062
	Protein families: signaling and cellular processes	ko02000 Transporters (61)	KJGJGIFF_01912_hypothetical_protein	K02063
	Protein families: signaling and cellular processes	ko02000 Transporters (61)	KJGJGIFF_01504_putative_iron_export_ATP-binding_protein_FetA	K02068
	Protein families: signaling and cellular processes	ko02000 Transporters (61)	KJGJGIFF_00771_hypothetical_protein	K02073
	Protein families: signaling and cellular processes	ko02000 Transporters (61)	KJGJGIFF_02612_Manganese_transport_system_membrane_protein_MntB	K02075
	Protein families: signaling and cellular processes	ko02000 Transporters (61)	KJGJGIFF_00973_Cytochrome_c_biogenesis_ATP-binding_export_protein_CcmA	K02193
	Protein families: signaling and cellular processes	ko02000 Transporters (61)	KJGJGIFF_00971_Heme_exporter_protein_C	K02195
	Protein families: signaling and cellular processes	ko02000 Transporters (61)	KJGJGIFF_00970_hypothetical_protein	K02196
	Protein families: signaling and cellular processes	ko02000 Transporters (61)	KJGJGIFF_04316_Phosphocarrier_protein_HPr	K02784
	Protein families: signaling and cellular processes	ko02000 Transporters (61)	KJGJGIFF_00553_Voltage-gated_ClC-type_chloride_channel_ClcB	K03281
	Protein families: signaling and cellular processes	ko02000 Transporters (61)	KJGJGIFF_01473_Outer_membrane_protein_A	K03286
	Protein families: signaling and cellular processes	ko02000 Transporters (61)	KJGJGIFF_01281_ABC_transporter_ATP-binding_protein_ModF	K05776
	Protein families: signaling and cellular processes	ko02000 Transporters (61)	KJGJGIFF_00751_Inner_membrane_ABC_transporter_permease_protein_YnjC	K05778
	Protein families: signaling and cellular processes	ko02000 Transporters (61)	KJGJGIFF_00752_Sulfate/thiosulfate_import_ATP-binding_protein_CysA	K05779
	Protein families: signaling and cellular processes	ko02000 Transporters (61)	KJGJGIFF_00578_Inner_membrane_protein_YdcO	K05782
	Protein families: signaling and cellular processes	ko02000 Transporters (61)	KJGJGIFF_00962_PEP-dependent_dihydroxyacetone_kinase,_phosphoryl_donor_subunit_DhaM	K05881
	Protein families: signaling and cellular processes	ko02000 Transporters (61)	KJGJGIFF_00255_Vitamin_B12_import_system_permease_protein_BtuC	K06073
	Protein families: signaling and cellular processes	ko02000 Transporters (61)	KJGJGIFF_00257_Vitamin_B12_import_ATP-binding_protein_BtuD	K06074
	Protein families: signaling and cellular processes	ko02000 Transporters (61)	KJGJGIFF_01812_Vitamin_B12-binding_protein	K06858
	Protein families: signaling and cellular processes	ko02000 Transporters (61)	KJGJGIFF_03972_Lipopolysaccharide_export_system_permease_protein_LptF	K07091
	Protein families: signaling and cellular processes	ko02000 Transporters (61)	KJGJGIFF_00095_Inner_membrane_protein_YebZ	K07245
	Protein families: signaling and cellular processes	ko02000 Transporters (61)	KJGJGIFF_00543_Putative_dimethyl_sulfoxide_reductase_chain_YnfE	K07309
	Protein families: signaling and cellular processes	ko02000 Transporters (61)	KJGJGIFF_01668_Outer_membrane_usher_protein_FimD,KJGJGIFF_02649_Outer_membrane_usher_protein_FimD,KJGJGIFF_04115_Outer_membrane_usher_protein_YehB,KJGJGIFF_04205_Outer_membrane_usher_protein_YehB	K07347
	Protein families: signaling and cellular processes	ko02000 Transporters (61)	KJGJGIFF_01403_Cation_efflux_system_protein_CusB	K07798
	Protein families: signaling and cellular processes	ko02000 Transporters (61)	KJGJGIFF_00445_Putative_transporter_AraJ	K08156
	Protein families: signaling and cellular processes	ko02000 Transporters (61)	KJGJGIFF_00564_Methyl_viologen_resistance_protein_SmvA	K08167
	Protein families: signaling and cellular processes	ko02000 Transporters (61)	KJGJGIFF_01157_Hexuronate_transporter	K08191
	Protein families: signaling and cellular processes	ko02000 Transporters (61)	KJGJGIFF_02125_Thiol:disulfide_interchange_protein_DsbD	K08344
	Protein families: signaling and cellular processes	ko02000 Transporters (61)	KJGJGIFF_00538_hypothetical_protein	K09771
	Protein families: signaling and cellular processes	ko02000 Transporters (61)	KJGJGIFF_00080_High-affinity_zinc_uptake_system_protein_ZnuA	K09815
	Protein families: signaling and cellular processes	ko02000 Transporters (61)	KJGJGIFF_00237_hypothetical_protein	K10716
	Protein families: signaling and cellular processes	ko02000 Transporters (61)	KJGJGIFF_03248_PTS_system_N-acetylmuramic_acid-specific_EIIBC_component	K11192
	Protein families: signaling and cellular processes	ko02000 Transporters (61)	KJGJGIFF_04347_PTS_system_fructose-like_EIIB_component_3	K11202
	Protein families: signaling and cellular processes	ko02000 Transporters (61)	KJGJGIFF_02755_Outer_membrane_efflux_protein_BepC	K12543
	Protein families: signaling and cellular processes	ko02000 Transporters (61)	KJGJGIFF_01469_hypothetical_protein	K12678
	Protein families: signaling and cellular processes	ko02000 Transporters (61)	KJGJGIFF_02927_putative_ABC_transporter_ATP-binding_protein_YejF	K13896
	Protein families: signaling and cellular processes	ko02000 Transporters (61)	KJGJGIFF_01660_Outer_membrane_porin_C	K14062
	Protein families: signaling and cellular processes	ko02000 Transporters (61)	KJGJGIFF_04002_Multidrug_resistance_protein_MdtO	K15547
	Protein families: signaling and cellular processes	ko02000 Transporters (61)	KJGJGIFF_00928_Putative_aliphatic_sulfonates-binding_protein	K15553
	Protein families: signaling and cellular processes	ko02000 Transporters (61)	KJGJGIFF_00927_Putative_aliphatic_sulfonates_transport_permease_protein_SsuC	K15554
	Protein families: signaling and cellular processes	ko02000 Transporters (61)	KJGJGIFF_00926_Aliphatic_sulfonates_import_ATP-binding_protein_SsuB	K15555
	Protein families: signaling and cellular processes	ko02000 Transporters (61)	KJGJGIFF_00208_Nitrate/nitrite_binding_protein_NrtA	K15576
	Protein families: signaling and cellular processes	ko02000 Transporters (61)	KJGJGIFF_00979_Periplasmic_oligopeptide-binding_protein	K15580
	Protein families: signaling and cellular processes	ko02000 Transporters (61)	KJGJGIFF_04198_Nickel-binding_periplasmic_protein	K15584
	Protein families: signaling and cellular processes	ko02000 Transporters (61)	KJGJGIFF_00500_Riboflavin_transport_system_permease_protein_RibX	K15599
	Protein families: signaling and cellular processes	ko02000 Transporters (61)	KJGJGIFF_00499_Vitamin_B12_import_ATP-binding_protein_BtuD	K15600
	Protein families: signaling and cellular processes	ko02000 Transporters (61)	KJGJGIFF_01452_Miniconductance_mechanosensitive_channel_YbdG	K16053
	Protein families: signaling and cellular processes	ko02000 Transporters (61)	KJGJGIFF_01293_Zinc_transporter_ZitB	K16264
	Protein families: signaling and cellular processes	ko02000 Transporters (61)	KJGJGIFF_00907_Deferrochelatase/peroxidase_EfeB	K16301
	Protein families: signaling and cellular processes	ko02000 Transporters (61)	KJGJGIFF_01556_putative_multidrug_resistance_ABC_transporter_ATP-binding/permease_protein_YheI	K18889
	Protein families: signaling and cellular processes	ko02000 Transporters (61)	KJGJGIFF_03417_Cellulose_synthase_operon_protein_C	K20543
	Protein families: signaling and cellular processes	ko02000 Transporters (61)	KJGJGIFF_01429_Ferric_enterobactin_transport_system_permease_protein_FepD	K23186
	Protein families: signaling and cellular processes	ko02000 Transporters (61)	KJGJGIFF_01430_Ferric_enterobactin_transport_system_permease_protein_FepG	K23187
	Protein families: signaling and cellular processes	ko02000 Transporters (61)	KJGJGIFF_01431_Ferric_enterobactin_transport_ATP-binding_protein_FepC	K23188
	Protein families: signaling and cellular processes	ko02000 Transporters (61)	KJGJGIFF_01279_Multidrug_efflux_pump_accessory_protein_AcrZ	K25859
	Protein families: signaling and cellular processes	ko02044 Secretion system (16)	KJGJGIFF_01563_putative_protein	K02237
	Protein families: signaling and cellular processes	ko02044 Secretion system (16)	KJGJGIFF_01036_hypothetical_protein	K02238
	Protein families: signaling and cellular processes	ko02044 Secretion system (16)	KJGJGIFF_01874_Type_II_secretion_system_protein_E	K02504
	Protein families: signaling and cellular processes	ko02044 Secretion system (16)	KJGJGIFF_02501_hypothetical_protein	K02679
	Protein families: signaling and cellular processes	ko02044 Secretion system (16)	KJGJGIFF_02502_hypothetical_protein	K02680
	Protein families: signaling and cellular processes	ko02044 Secretion system (16)	KJGJGIFF_02504_hypothetical_protein	K02681
	Protein families: signaling and cellular processes	ko02044 Secretion system (16)	KJGJGIFF_03462_Signal_recognition_particle_receptor_FtsY	K03110
	Protein families: signaling and cellular processes	ko02044 Secretion system (16)	KJGJGIFF_00895_Curli_production_assembly/transport_component_CsgF	K04338
	Protein families: signaling and cellular processes	ko02044 Secretion system (16)	KJGJGIFF_01755_S-fimbrial_protein_subunit_SfaA,KJGJGIFF_04113_hypothetical_protein	K07345
	Protein families: signaling and cellular processes	ko02044 Secretion system (16)	KJGJGIFF_01668_Outer_membrane_usher_protein_FimD,KJGJGIFF_02649_Outer_membrane_usher_protein_FimD,KJGJGIFF_04115_Outer_membrane_usher_protein_YehB,KJGJGIFF_04205_Outer_membrane_usher_protein_YehB	K07347
	Protein families: signaling and cellular processes	ko02044 Secretion system (16)	KJGJGIFF_01483_putative_fimbrial-like_protein_SfmH	K07350
	Protein families: signaling and cellular processes	ko02044 Secretion system (16)	KJGJGIFF_04210_Outer_membrane_usher_protein_PapC	K12518
	Protein families: signaling and cellular processes	ko02044 Secretion system (16)	KJGJGIFF_04211_putative_fimbrial_chaperone_YfcS	K12519
	Protein families: signaling and cellular processes	ko02044 Secretion system (16)	KJGJGIFF_02755_Outer_membrane_efflux_protein_BepC	K12543
	Protein families: signaling and cellular processes	ko02044 Secretion system (16)	KJGJGIFF_01469_hypothetical_protein	K12678
	Protein families: signaling and cellular processes	ko02044 Secretion system (16)	KJGJGIFF_01882_Secretion_monitor	K13301
	Protein families: signaling and cellular processes	ko02022 Two-component system (6)	KJGJGIFF_00047_Chemotaxis_protein_CheA	K03407
	Protein families: signaling and cellular processes	ko02022 Two-component system (6)	KJGJGIFF_02015_Sensor_protein_CreC	K07641
	Protein families: signaling and cellular processes	ko02022 Two-component system (6)	KJGJGIFF_02054_Sensor_protein_QseC	K07645
	Protein families: signaling and cellular processes	ko02022 Two-component system (6)	KJGJGIFF_01968_Sensor_histidine_kinase_CitA	K07700
	Protein families: signaling and cellular processes	ko02022 Two-component system (6)	KJGJGIFF_03146_Sensor_histidine_kinase_DcuS	K07701
	Protein families: signaling and cellular processes	ko02022 Two-component system (6)	KJGJGIFF_01262_Transcriptional_regulatory_protein_BasR	K07771
	Protein families: signaling and cellular processes	ko02035 Bacterial motility proteins (15)	KJGJGIFF_00051_Chemotaxis_protein_methyltransferase	K00575
	Protein families: signaling and cellular processes	ko02035 Bacterial motility proteins (15)	KJGJGIFF_00862_Flagellar_hook_protein_FlgE	K02390
	Protein families: signaling and cellular processes	ko02035 Bacterial motility proteins (15)	KJGJGIFF_00867_Negative_regulator_of_flagellin_synthesis	K02398
	Protein families: signaling and cellular processes	ko02035 Bacterial motility proteins (15)	KJGJGIFF_03169_Flagellar_FliJ_protein	K02413
	Protein families: signaling and cellular processes	ko02035 Bacterial motility proteins (15)	KJGJGIFF_03168_hypothetical_protein	K02414
	Protein families: signaling and cellular processes	ko02035 Bacterial motility proteins (15)	KJGJGIFF_03167_hypothetical_protein	K02415
	Protein families: signaling and cellular processes	ko02035 Bacterial motility proteins (15)	KJGJGIFF_00007_Flagellar_protein_FliT	K02423
	Protein families: signaling and cellular processes	ko02035 Bacterial motility proteins (15)	KJGJGIFF_00012_Regulator_of_sigma_S_factor_FliZ	K02425
	Protein families: signaling and cellular processes	ko02035 Bacterial motility proteins (15)	KJGJGIFF_00047_Chemotaxis_protein_CheA	K03407
	Protein families: signaling and cellular processes	ko02035 Bacterial motility proteins (15)	KJGJGIFF_02132_Aerotaxis_receptor	K03776
	Protein families: signaling and cellular processes	ko02035 Bacterial motility proteins (15)	KJGJGIFF_00593_Methyl-accepting_chemotaxis_protein_III	K05876
	Protein families: signaling and cellular processes	ko02035 Bacterial motility proteins (15)	KJGJGIFF_00050_Methyl-accepting_chemotaxis_protein_IV	K05877
	Protein families: signaling and cellular processes	ko02035 Bacterial motility proteins (15)	KJGJGIFF_01755_S-fimbrial_protein_subunit_SfaA,KJGJGIFF_04113_hypothetical_protein	K07345
	Protein families: signaling and cellular processes	ko02035 Bacterial motility proteins (15)	KJGJGIFF_01668_Outer_membrane_usher_protein_FimD,KJGJGIFF_02649_Outer_membrane_usher_protein_FimD,KJGJGIFF_04115_Outer_membrane_usher_protein_YehB,KJGJGIFF_04205_Outer_membrane_usher_protein_YehB	K07347
	Protein families: signaling and cellular processes	ko02035 Bacterial motility proteins (15)	KJGJGIFF_01483_putative_fimbrial-like_protein_SfmH	K07350
	Protein families: signaling and cellular processes	ko04147 Exosome (1)	KJGJGIFF_03941_Outer_membrane_lipoprotein_Blc	K03098
	Protein families: signaling and cellular processes	ko02048 Prokaryotic defense system (2)	KJGJGIFF_03854_Antitoxin_ChpS	K18842
	Protein families: signaling and cellular processes	ko02048 Prokaryotic defense system (2)	KJGJGIFF_03384_hypothetical_protein	K18920
	Protein families: signaling and cellular processes	ko01504 Antimicrobial resistance genes (2)	KJGJGIFF_00564_Methyl_viologen_resistance_protein_SmvA	K08167
	Protein families: signaling and cellular processes	ko01504 Antimicrobial resistance genes (2)	KJGJGIFF_02309_HTH-type_transcriptional_regulator_AcrR	K18140
	Protein families: signaling and cellular processes	ko00537 Glycosylphosphatidylinositol (GPI)-anchored proteins (1)	KJGJGIFF_00159_Periplasmic_trehalase	K01194
